# Supplementary material for: Crystal structures of tolfenamic acid polymorphic forms I and II with precise hydrogen-atom positions for nuclear magnetic resonance studies
Source: Acta Crystallogr E Crystallogr Commun. 2020 Aug 11;76(Pt 9):1421–6. doi: 10.1107/S2056989020010841 (PMC7472768; doi:10.1107/S2056989020010841)
Supplement: Supplementary file 1 [file e-76-01421-sup1.cif]

##############################################################################
#                                                                            #
# This CIF contains the data in a paper accepted for publication in          #
# Acta Crystallographica Section E. It conforms to the requirements of       #
# Notes for Authors for Acta Crystallographica Section E, and has been       #
# peer reviewed under the auspices of the IUCr Commission on Journals.       #
#                                                                            #
# Full details of the Crystallographic Information File format               #
# are given in the paper "The Crystallographic Information File (CIF):       #
# a New Standard Archive File for Crystallography" by S. R. Hall, F. H.      #
# Allen and I. D. Brown [Acta Cryst. (1991), A47, 655-685].                  #
#                                                                            #
# The current version of the core CIF dictionary is obtainable from          #
# ftp://ftp.iucr.org/pub/cif_core.dic.                                       #
#                                                                            #
# Software is freely available for graphical display of the structure(s)     #
# in this CIF. For information consult the CIF software page                 #
# http://www.iucr.org/resources/cif/software.                                #
#                                                                            #
# This file may be used for bona fide research purposes within the           #
# scientific community so long as proper attribution is given to the journal # 
# article from which it was obtained.                                        #
#                                                                            #
##############################################################################
data_global
_audit_creation_method
;
Olex2 1.3
(compiled 2019.09.11 svn.r3662 for OlexSys, GUI svn.r5938)
;
_journal_date_recd_electronic     2020-07-22
_journal_date_accepted     2020-08-06
_journal_name_full     'Acta Crystallographica, Section E'
_journal_year     2020
_journal_volume     76
_journal_issue      9
_journal_page_first     1421
_journal_page_last     1426
_journal_paper_category     GO
_journal_paper_doi     10.1107/S2056989020010841
_journal_coeditor_code     HB7936
_publ_contact_author_name     'Charles D. Blundell'
_publ_contact_author_address
;
C4X Discovery
53 Portland Street
Manchester
M1 3LD
United Kingdom
;
_publ_contact_author_email     'charles.blundell@c4xdiscovery.com'
_publ_contact_author_fax     ?
_publ_contact_author_phone     '+44 161 989 0160'
_publ_section_title
;
Crystal structures of tolfenamic acid polymorphic forms I and II with precise
hydrogen-atom positions for nuclear magnetic resonance studies
;
_publ_section_title_footnote     .
loop_
    _publ_author_name
    _publ_author_footnote
    _publ_author_address
    'Blade, Helen' .
;
Oral Product Development
Pharmaceutical Technology & Development
Operations
AstraZeneca
Macclesfield
SK10 2NA
United Kingdom
;
    'Blundell, Charles D.' .
;
C4X Discovery
53 Portland Street
Manchester
M1 3LD
United Kingdom
;
    'Vitorica-Yrezabal, I\~nigo J.' .
;
School of Chemistry
The University of Manchester
Oxford Road
Manchester
United Kingdom
;
_publ_section_synopsis
;
The structures of tolfenamic acid polymorph forms I and II have been
redetermined with improved precision of the hydrogen-atom positions by
Hirshfeld atom refinement to provide improved data for solid- and
solution-state nuclear magnetic resonance studies.
;
data_I
_audit_creation_method
;
Olex2 1.3
(compiled 2019.09.11 svn.r3662 for OlexSys, GUI svn.r5938)
;
_chemical_name_systematic
;
2-(3-Chloro-2-methylanilino)benzoic acid
;
_chemical_formula_moiety     'C14 H12 Cl N O2'
_chemical_formula_sum     'C14 H12 Cl N O2'
_chemical_formula_iupac     'C14 H12 Cl N O2'
_chemical_formula_weight     261.709
_space_group_crystal_system     monoclinic
_space_group_name_H-M_alt     'P 1 21/c 1'
_space_group_name_Hall     '-P 2ybc'
loop_
    _space_group_symop_id
    _space_group_symop_operation_xyz
    1 x,y,z
    2 -x,y+1/2,-z+1/2
    3 -x,-y,-z
    4 x,-y-1/2,z-1/2
_cell_length_a     4.8283(2)
_cell_length_b     32.0832(10)
_cell_length_c     8.0221(3)
_cell_angle_alpha     90
_cell_angle_beta     104.936(4)
_cell_angle_gamma     90
_cell_volume     1200.70(8)
_cell_formula_units_Z     4
_cell_measurement_reflns_used     9015
_cell_measurement_theta_min     3.7810
_cell_measurement_theta_max     52.8910
_cell_measurement_temperature     100.00(10)
_exptl_crystal_description     plank
_exptl_crystal_colour     'clear light colourless'
_exptl_crystal_size_max     1.0
_exptl_crystal_size_mid     0.4
_exptl_crystal_size_min     0.2
_exptl_crystal_density_diffrn     1.448
_exptl_crystal_F_000     544.838
_exptl_absorpt_coefficient_mu     0.310
_exptl_absorpt_correction_type     multi-scan
_exptl_absorpt_process_details
;
(CrysAlisPro; Rigaku, 2017)
;
_exptl_absorpt_correction_T_min     0.45651
_exptl_absorpt_correction_T_max     1.00000
_diffrn_ambient_temperature     100.00(10)
_diffrn_source     'fine-focus sealed X-ray tube'
_diffrn_radiation_type     'Mo K\a'
_diffrn_radiation_wavelength     0.71073
_diffrn_radiation_monochromator     graphite
_diffrn_measurement_device_type     'XtaLAB AFC11 (RINC): Kappa single'
_diffrn_measurement_device     'four-circle diffractometer'
_diffrn_measurement_method     '\w scans'
_diffrn_detector     'CCD plate'
_diffrn_reflns_number     39154
_diffrn_reflns_av_R_equivalents     0.0394
_diffrn_reflns_av_unetI/netI     0.0528
_diffrn_reflns_theta_min     3.81
_diffrn_reflns_theta_max     47.76
_diffrn_reflns_theta_full     25.2417
_diffrn_measured_fraction_theta_max     0.9967
_diffrn_measured_fraction_theta_full     0.9959
_diffrn_reflns_limit_h_min     -10
_diffrn_reflns_limit_h_max     6
_diffrn_reflns_limit_k_min     -62
_diffrn_reflns_limit_k_max     72
_diffrn_reflns_limit_l_min     -18
_diffrn_reflns_limit_l_max     18
_diffrn_radiation_probe     x-ray
loop_
    _refln_index_h
    _refln_index_k
    _refln_index_l
    _refln_F_squared_meas
    _refln_F_squared_sigma
    0 0 -2 10823.3 529.66
    0 0 -3 -8.56676 175.842
    0 0 -4 1600.09 290.036
    0 0 -5 -40.1079 213.756
    0 0 5 22.6005 42.1085
    0 0 -6 39016.7 1934.02
    0 0 6 44996.5 1661.18
    0 0 -7 -16.6951 249.911
    0 0 7 28.9535 57.0968
    0 0 -8 6063.2 309.366
    0 0 8 5992.16 246.44
    0 0 -9 -50.696 109.235
    0 0 9 -1.35666 67.9146
    0 0 -10 5656.77 310.624
    0 0 10 5320.99 241.149
    0 0 -11 1441.78 199.299
    0 0 11 1422.25 121.416
    0 0 12 1142.09 113.523
    0 0 -12 1273.7 170.287
    0 0 -13 51.5839 113.181
    0 0 -14 554.488 134.191
    0 0 -15 22.3133 101.22
    0 0 -16 918.583 123.177
    0 0 -17 293.038 90.1857
    0 0 -17 283.264 87.1369
    0 -1 -2 101684 3869.76
    0 -1 -3 11161.3 597.922
    0 1 -4 136148 5302.46
    0 -1 -4 138987 5310.78
    0 -1 5 29993.3 1105.97
    0 1 -5 24085.6 1332.96
    0 1 5 29974.6 1107.37
    0 -1 -5 24490.4 1333.25
    0 -1 -6 405.204 268.721
    0 1 -6 445.386 268.802
    0 1 6 595.077 69.2644
    0 -1 6 541.697 60.4785
    0 -1 -7 -36.5256 239.391
    0 1 -7 101.916 256.049
    0 -1 7 49.3185 56.5226
    0 1 -7 -68.1835 91.3493
    0 -1 -7 -32.7797 240.101
    0 1 7 -41.3718 61.739
    0 1 -8 2214.17 297.575
    0 1 8 2339.94 123.564
    0 1 -8 1949.96 311.534
    0 -1 -8 1582.85 355.94
    0 -1 8 2069.98 119.773
    0 1 -8 1798.69 365.383
    0 -1 -8 1511.04 319.163
    0 1 -8 2484.59 185.727
    0 -1 -9 2055.98 178.794
    0 -1 9 1841.19 114.501
    0 1 9 1816.96 114.858
    0 1 -9 1983.06 170.503
    0 -1 10 296.493 82.2555
    0 -1 -10 361.26 133.748
    0 1 -10 276.909 113.042
    0 1 10 278.669 81.9023
    0 1 11 10871 446.867
    0 -1 11 11106.2 445.939
    0 1 -11 10882.4 516.529
    0 -1 -11 11091.4 522.149
    0 -1 -12 880.921 154.609
    0 -1 12 1017.46 108.865
    0 1 12 995.324 109.93
    0 -1 -13 222.964 123.931
    0 1 -13 313.936 122.855
    0 1 13 89.5924 86.9494
    0 1 -14 439.566 125.713
    0 -1 -14 497.595 129.036
    0 -1 -15 -31.3442 98.778
    0 1 -15 245.179 107.041
    0 1 -16 493.224 106.246
    0 -1 -16 538.504 108.39
    0 1 -17 314.726 88.7175
    0 -1 -17 215.457 81.5901
    0 -1 -17 357.277 89.2967
    0 2 2 3051.24 241.495
    0 -2 -2 3253.45 246.599
    0 -2 -3 3371.95 303.094
    0 -2 -4 59965.9 2451.72
    0 2 5 4512.39 187.811
    0 -2 5 4615.74 184.128
    0 2 6 31017 1140.88
    0 -2 6 30454.2 1138.3
    0 -2 -6 27028.7 1404.03
    0 -2 -6 26642 1337.15
    0 2 -6 25327.7 1400.06
    0 2 -6 31530.3 1184.18
    0 -2 -7 9431.21 670.044
    0 2 -7 7828.73 656.083
    0 2 7 10501.1 413.334
    0 -2 -7 8076.62 620.114
    0 -2 7 10668.8 408.721
    0 2 -7 11062.7 465.312
    0 -2 -8 8925.23 675.841
    0 2 -8 9470.83 623.079
    0 2 -8 11534.9 472.108
    0 2 -8 8216.59 679.277
    0 -2 -8 8657.52 608.31
    0 2 8 9972.8 407.131
    0 -2 8 10454.4 405.362
    0 2 -9 254.45 106.644
    0 -2 -9 181.937 111.899
    0 -2 9 245.499 70.4649
    0 2 9 252.54 71.8898
    0 2 -10 143.723 104.766
    0 -2 -10 278.98 129.68
    0 2 10 218.045 82.6414
    0 -2 10 189.766 74.2531
    0 2 11 2634.32 154.046
    0 -2 -11 2359.32 213.791
    0 -2 11 2412.85 148.324
    0 2 12 3636.03 197.612
    0 -2 -12 3667.94 270.329
    0 2 -12 3764.2 258.715
    0 -2 12 3836.84 193.069
    0 2 13 -48.3113 87.0888
    0 2 -13 40.2465 112.873
    0 -2 -13 -31.8971 124.221
    0 -2 -14 206.294 118.994
    0 2 -14 451.812 128.901
    0 2 -15 214.22 108.381
    0 -2 -15 59.1434 100.899
    0 -2 -16 81.74 90.7986
    0 2 -16 167.639 95.1948
    0 2 -17 199.238 86.6384
    0 -2 -17 186.519 80.5703
    0 -2 -17 328.154 91.0921
    0 -3 -2 30640.9 1226.65
    0 3 2 29563.1 1234.46
    0 3 3 19438.8 916.029
    0 -3 -3 20050 875.025
    0 -3 -3 19948.6 907.499
    0 -3 -4 7711.1 502.535
    0 3 -4 6957.42 297.011
    0 -3 -4 7809.99 451.529
    0 -3 -5 36666.5 1603.53
    0 -3 -5 36554.8 1670.37
    0 -3 5 38536.5 1417.08
    0 3 -5 38731.2 1450.21
    0 3 -6 15341 630.736
    0 -3 -6 13487.8 839.725
    0 -3 -6 12709.3 781.566
    0 3 6 16149.1 595.311
    0 3 -6 12982.8 847.008
    0 -3 6 15580.9 590.169
    0 3 -7 1229.12 320.558
    0 -3 -7 1840.65 332.733
    0 -3 7 1754.03 101.134
    0 -3 -7 1662.18 302.891
    0 3 7 1787.78 111.204
    0 3 -7 2126.81 151.466
    0 -3 8 1468.11 98.347
    0 3 8 1461.4 103.406
    0 3 -8 1565.01 342.722
    0 3 -8 1624.85 147.756
    0 -3 -8 1175.7 297.355
    0 3 -8 1565.5 268.394
    0 -3 9 210.868 68.8087
    0 3 -9 274.607 107.981
    0 3 9 357.455 77.0608
    0 -3 10 3130.04 162.188
    0 3 10 3249.85 169.693
    0 3 -10 3267.34 223.083
    0 -3 -10 3213.72 241.702
    0 -3 11 467.477 90.57
    0 3 -11 621.126 140.555
    0 -3 -11 527.528 149.509
    0 3 11 721.963 98.358
    0 -3 -12 6343.5 362.214
    0 3 -12 7111.77 360.295
    0 3 12 6361.33 291.652
    0 3 13 186.537 94.7256
    0 3 -13 227.284 116.879
    0 -3 -13 -59.0637 120.943
    0 -3 -14 1032.39 155.18
    0 3 -14 1314.37 157.601
    0 3 -15 248.661 106.416
    0 -3 -15 178.16 106.876
    0 -3 -16 62.1268 88.48
    0 3 -16 222.798 95.2148
    0 -3 -17 85.1944 76.8941
    0 -3 -17 271.79 88.5334
    0 -4 -2 10429.9 459.437
    0 4 2 10605.3 509.341
    0 4 3 9779.25 561.596
    0 -4 -3 10482 510.142
    0 4 4 27992.3 1034.72
    0 -4 -4 25427.8 1211.67
    0 -4 -4 26161.4 1170.14
    0 4 -4 26756.1 1028.07
    0 -4 -5 2588.92 294.469
    0 4 -5 2664.86 148.351
    0 -4 5 2869.29 121.899
    0 -4 -5 2764.79 324.544
    0 -4 -6 5570.27 469.418
    0 4 6 5441.49 237.463
    0 -4 -6 5271.86 426.376
    0 4 -6 5306.49 482.835
    0 4 -6 6376.13 271.668
    0 -4 6 5684.3 230.333
    0 -4 7 2088.75 111.369
    0 -4 -7 1773.48 289.969
    0 4 7 2236.94 122.595
    0 4 -7 1796.71 343.99
    0 4 -7 2010.21 147.366
    0 -4 8 620.024 75.0922
    0 4 8 579.731 85.773
    0 4 -8 662.816 111.611
    0 4 -8 773.071 304.199
    0 -4 -8 852.889 245.591
    0 -4 9 2135.46 122.642
    0 4 9 2164.19 129.766
    0 4 -9 2276.51 176.927
    0 -4 10 1843.94 121.497
    0 4 10 2138.62 136.492
    0 4 -10 2255.12 185.255
    0 -4 -10 1985.87 200.842
    0 -4 11 36.6551 78.8941
    0 4 -11 13.8739 110.585
    0 4 11 204.775 88.6038
    0 -4 -11 129.371 129.757
    0 4 12 3548.83 187.708
    0 -4 -12 3620.94 263.538
    0 4 13 996.293 111.309
    0 4 -13 1017.9 145.658
    0 -4 -13 1091.76 166.762
    0 -4 -14 691.366 142.872
    0 4 -14 803.202 140.203
    0 -4 -15 202.075 115.432
    0 4 -15 276.139 111.965
    0 4 -16 356.437 101.096
    0 -4 -16 201.849 93.8248
    0 -4 -17 345.444 91.2738
    0 -4 -17 147.836 79.4871
    0 5 1 23127.7 876.859
    0 5 -1 22537 878.334
    0 -5 -1 22839.8 874.351
    0 -5 -2 80370 2941.31
    0 5 2 76304.6 2997.97
    0 5 2 76591.8 2958.38
    0 -5 -3 10.1144 127.687
    0 5 3 -8.77991 188.787
    0 5 -4 51755.5 1969.14
    0 5 4 48434.3 2179.43
    0 -5 -4 51627.9 2104.28
    0 5 4 54931.2 1976.98
    0 -5 5 1562.8 78.4208
    0 5 -5 1667.24 103.965
    0 -5 -5 1452.13 222.975
    0 5 -6 46.4503 236.635
    0 -5 -6 20.3898 180.681
    0 -5 6 48.8471 45.3865
    0 5 -6 161.26 69.3469
    0 5 7 160.554 69.5803
    0 5 -7 -23.1059 75.0658
    0 5 -7 -140.634 249.838
    0 -5 -7 32.9685 202.419
    0 -5 7 -15.8688 54.9207
    0 -5 -8 475.151 222.59
    0 5 -8 361.735 96.3398
    0 -5 8 285.299 67.2776
    0 5 8 418.47 81.2657
    0 5 -8 440.207 313.74
    0 -5 9 569.348 76.9323
    0 5 -9 487.218 115.385
    0 5 9 658.541 94.7817
    0 5 10 4185.92 210.219
    0 -5 -10 4121.66 279.107
    0 -5 10 4415.39 202.247
    0 5 11 358.207 95.7419
    0 -5 -11 11.6101 132.453
    0 5 -11 96.62 107.424
    0 -5 -12 8250.1 449.328
    0 5 12 8647.93 378.2
    0 -5 -13 989.855 160.762
    0 5 -13 1201.16 148.978
    0 5 13 976.718 113.89
    0 5 14 685.215 107.768
    0 5 -14 961.589 144.759
    0 -5 -14 618.758 143.334
    0 -5 -15 489.113 122.149
    0 5 -15 785.49 126.012
    0 -5 -16 345.935 99.4407
    0 -5 -17 188.286 79.604
    0 -5 -17 351.673 91.9837
    0 -6 0 43643.7 1634.07
    0 6 0 43503.8 1632.73
    0 6 -1 31815.1 1208.19
    0 -6 1 29704.7 1204.19
    0 -6 -1 32775.8 1205.65
    0 6 1 32662 1205.7
    0 -6 -2 81663.7 3033.9
    0 6 2 80927.9 3051.99
    0 6 -2 79762.2 3033.76
    0 6 3 33208.2 1483.11
    0 -6 -3 36372.9 1403.57
    0 -6 -4 2916.1 251.825
    0 6 4 2409.86 321.161
    0 6 4 3033.16 156.637
    0 6 -4 2623.99 129.383
    0 -6 5 -35.9365 36.5837
    0 6 -5 -6.73396 47.5806
    0 6 5 -37.8185 91.2411
    0 -6 -5 -58.7849 153.963
    0 -6 6 5367.25 218.809
    0 6 -6 5444.08 251.205
    0 -6 -6 5332.08 395.838
    0 6 7 11605.4 437.84
    0 6 -7 10823.5 468.062
    0 -6 -7 10244 610.405
    0 -6 7 10923.3 428.394
    0 6 -8 3133.79 448.779
    0 6 -8 3490.45 225.01
    0 6 8 4767.26 204.021
    0 -6 8 4038.05 184.492
    0 -6 -8 4616.67 418.858
    0 -6 9 8889.35 364.315
    0 6 -9 9425.95 419.468
    0 6 9 9042.16 375.177
    0 6 -10 298.428 118.557
    0 6 10 494.517 96.4134
    0 -6 10 190.754 72.8581
    0 6 11 2956.42 170.651
    0 6 -11 2981.05 209.773
    0 -6 -11 2674.75 232.224
    0 6 12 8518.41 379.845
    0 6 -12 9187.7 436.391
    0 -6 -12 9460.78 463.933
    0 -6 -13 604.256 147.375
    0 6 13 600.579 106.901
    0 6 -13 314.306 112.985
    0 6 -14 945.598 141.044
    0 6 14 522.933 108.867
    0 -6 -14 597.841 139.344
    0 6 -15 409.201 114.469
    0 -6 -15 255.241 112.641
    0 -6 -16 183.508 96.2224
    0 -6 -17 131.562 78.4644
    0 -6 -17 227.754 88.8491
    0 -7 0 35.9094 53.7971
    0 -7 1 39273.3 1510.5
    0 7 1 40321.7 1508.67
    0 7 -1 40025.8 1512.94
    0 7 2 124485 4593.54
    0 -7 2 118845 4584.88
    0 -7 -2 123826 4575.28
    0 7 -2 123805 4582.51
    0 7 -3 1000.27 131.124
    0 -7 -3 834.891 142.516
    0 7 3 1070.46 220.051
    0 -7 4 4271.14 170.291
    0 -7 -4 4748.13 301.72
    0 7 -4 4409.11 186.336
    0 7 4 4387.51 207.083
    0 -7 -5 1024.93 203.687
    0 7 5 1046.63 115.923
    0 7 -5 874.381 74.9144
    0 7 5 811.92 247.81
    0 -7 5 1074.73 59.5825
    0 7 -6 144.945 64.6274
    0 -7 6 212.34 50.4549
    0 -7 -7 18517 906.07
    0 7 -7 20027.9 755.848
    0 -7 7 18631.9 713.963
    0 7 8 40071.2 1504
    0 -7 8 40157.8 1494.65
    0 -7 -8 34403.4 1673.67
    0 7 -8 30666.8 1792.41
    0 7 -8 43139.4 1545.1
    0 -7 9 10108.3 415.404
    0 7 9 10777 428.898
    0 7 -9 10760.9 468.197
    0 7 -10 1993.12 164.023
    0 7 10 1744.62 132.327
    0 7 -11 1668.09 164.099
    0 -7 -11 1428.07 192.369
    0 7 11 1510.36 129.545
    0 7 12 721.113 112.944
    0 7 -12 596.086 132.468
    0 -7 -12 524.805 160.844
    0 7 -13 706.475 134.85
    0 7 13 506.103 107.356
    0 -7 -13 485.043 146.418
    0 -7 -14 1107.9 162.154
    0 7 -14 1391.26 154.463
    0 7 14 1139.07 121.756
    0 -7 -15 93.4827 107.127
    0 7 -15 365.688 115.363
    0 7 -16 335.147 94.5882
    0 -7 -16 154.747 96.3031
    0 -7 -17 261.049 90.5567
    0 -7 -17 71.9007 75.4707
    0 7 -17 195.925 85.1543
    0 -8 0 8433.19 353.142
    0 8 1 15147.9 591.782
    0 -8 1 14692 592.949
    0 8 -1 14595.2 595.177
    0 -8 2 21110.4 892.509
    0 8 -2 22269 892.616
    0 -8 -2 22569.3 881.907
    0 8 2 23323.4 898.001
    0 -8 -3 23795.8 941.489
    0 8 3 23700.6 1041.82
    0 8 3 21693.9 981.444
    0 8 -3 22537.2 939.833
    0 8 -4 1635.83 167.633
    0 8 4 1860.29 117.806
    0 -8 -4 1834.94 187.427
    0 8 4 1461.6 260.909
    0 8 -4 1448.05 84.5236
    0 -8 -5 12518.2 606.508
    0 8 5 11531.6 730.852
    0 8 -5 12243.7 479.863
    0 -8 5 12023.7 459.018
    0 8 5 12219.6 501.328
    0 -8 6 26102.5 978.435
    0 -8 -6 24627.4 1150.56
    0 8 -6 26575.5 1006.98
    0 -8 7 2563.26 128.053
    0 8 -7 2057.09 378.499
    0 8 -7 3152.14 164.818
    0 -8 -7 2487.76 283.828
    0 8 8 1385.9 117.308
    0 8 -8 1084.92 367.348
    0 -8 -8 1550.35 260.88
    0 -8 8 1321.26 95.5263
    0 8 -9 5622.11 285.17
    0 8 9 5226.41 248.956
    0 8 -10 2105.68 169.163
    0 8 10 2140.63 143.558
    0 8 -11 2532.73 187.412
    0 8 11 2249.57 149.969
    0 -8 -11 2034.09 208.461
    0 8 12 851.792 114.959
    0 -8 -12 777.507 165.271
    0 8 13 1639.32 136.654
    0 8 -13 1831.24 168.242
    0 -8 -14 901.441 162.666
    0 8 -14 792.35 138.372
    0 8 14 627.266 117.809
    0 -8 -15 235.195 114.151
    0 8 -15 241.452 111.975
    0 -8 -16 147.38 97.0249
    0 8 -16 322.55 95.9098
    0 8 -17 177.765 86.6618
    0 -8 -17 62.3744 74.6507
    0 -8 -17 265.373 91.2357
    0 -9 0 -6.29015 45.9986
    0 9 1 225.188 58.274
    0 -9 1 176.252 55.419
    0 9 -1 203.931 58.8093
    0 9 2 81520.5 3030.49
    0 -9 2 79487.9 3026.7
    0 -9 -2 79975.5 3017.64
    0 9 -2 80489.6 3028.19
    0 9 3 15614.3 734.701
    0 9 3 16539.7 626.578
    0 -9 -3 16377.3 693.517
    0 9 -3 16401.9 705.68
    0 9 4 19210.1 1000.96
    0 9 -4 20665.1 876.486
    0 -9 -4 21463.4 881.557
    0 9 -4 20662.6 780.972
    0 9 4 20445 793.632
    0 9 5 35911.7 1692.56
    0 9 -5 36689.8 1413.22
    0 9 -5 36844.7 1527.23
    0 9 5 39988.6 1436.06
    0 -9 -5 36636.1 1537.62
    0 9 6 331.848 124.566
    0 -9 -6 579.66 184.273
    0 9 -6 433.219 67.3087
    0 -9 -7 10442.8 601.287
    0 9 -7 11368.3 466.906
    0 9 8 19641 743.173
    0 9 -8 19547.8 772.514
    0 9 -9 3143.19 196.074
    0 9 9 3026.39 173.412
    0 9 10 605.148 107.493
    0 9 -10 867.939 126.89
    0 9 11 259.329 98.9064
    0 9 -11 265.392 111.658
    0 9 -12 77.6926 113.039
    0 -9 -12 -43.4576 139.152
    0 9 12 285.43 105.136
    0 -9 -13 304.218 136.389
    0 9 -13 314.475 120.248
    0 9 13 309.236 104.588
    0 9 14 3241.79 187.149
    0 -9 14 3137.56 169.311
    0 -9 -14 3010.56 236.044
    0 -9 -15 959.255 150.293
    0 9 -16 281.756 94.3219
    0 -9 -16 80.1013 92.1799
    0 -9 -17 163.03 89.2862
    0 9 -17 104.115 84.9457
    0 -9 -17 55.9588 76.0184
    0 -10 0 97.8021 53.179
    0 10 -1 154.777 60.4466
    0 -10 1 150.283 60.7642
    0 10 1 120.746 55.4822
    0 10 -2 69964.9 2633.75
    0 10 2 69712.7 2634.22
    0 -10 2 67665.8 2631.61
    0 -10 -2 70521.9 2622.51
    0 10 -3 9497.71 451.493
    0 -10 3 8983.18 454.062
    0 -10 -3 9491.8 441.354
    0 10 3 8887.18 483.466
    0 10 3 9843.92 376.959
    0 10 4 20079.6 985.503
    0 10 -4 20162.6 850.072
    0 -10 -4 20297 845.55
    0 10 -4 19104.6 750.407
    0 10 4 20704.3 765.455
    0 -10 -5 301.368 144.442
    0 10 -5 274.947 133.172
    0 10 5 397.925 234.966
    0 10 -5 322.052 53.2337
    0 10 5 316.419 102.302
    0 -10 -6 3509.5 292.997
    0 10 -6 2954.39 277.581
    0 10 6 3325.68 414.946
    0 10 -6 3428.27 168.221
    0 10 6 3290.45 215.748
    0 10 -7 1230.76 228.475
    0 -10 -7 955.172 213.775
    0 10 -7 863.251 96.3222
    0 10 -8 2824.27 170.654
    0 -10 -8 2695.57 312.512
    0 10 9 2765.42 162.399
    0 10 -9 2537.63 176.069
    0 10 -10 7931.11 366.715
    0 10 10 7336.59 330.226
    0 10 -11 329.218 108.56
    0 10 11 295.194 107.923
    0 10 -12 41.2186 98.482
    0 10 12 224.216 101.987
    0 10 13 342.2 107.395
    0 -10 -13 235.911 132.191
    0 10 -13 408.27 117.36
    0 -10 14 1213.81 108.276
    0 10 -14 1277.58 152.329
    0 10 14 1336.24 127.645
    0 -10 -14 1000.14 161.82
    0 10 15 1911.47 137.163
    0 -10 -15 1727.82 172.118
    0 -10 -16 -19.8519 90.8816
    0 10 -16 323.565 95.9394
    0 -10 -17 83.8575 76.2946
    0 10 -17 88.6708 85.2379
    0 -10 -17 227.223 90.0842
    0 -11 0 15.3814 57.1571
    0 11 -1 64717 2469.19
    0 -11 1 64693.4 2468.46
    0 11 1 66788.1 2464.8
    0 -11 -2 930.29 112.352
    0 -11 2 1104 124.733
    0 11 2 1114.43 126.778
    0 11 -2 1001.07 117.715
    0 11 3 597.724 65.847
    0 -11 3 629.998 121.554
    0 11 -3 585.615 119.044
    0 -11 -3 607.337 113.597
    0 11 3 572.722 146.117
    0 11 4 28539.4 1299.1
    0 -11 -4 28627.1 1152.75
    0 11 -4 26690.7 1158.63
    0 11 -4 28017.2 1061.5
    0 11 4 28969.9 1075.07
    0 11 5 4107.07 430.836
    0 11 -5 4361.95 193.895
    0 -11 -5 4517.77 304.869
    0 11 -5 4252.03 293.703
    0 11 5 4642.94 227.495
    0 11 -6 1133.73 190.814
    0 11 6 1199.72 155.993
    0 11 -6 1415.35 95.5606
    0 -11 -6 1376.94 211.146
    0 11 6 1266.85 329.97
    0 11 -7 233.231 157.645
    0 11 -7 301.395 71.6306
    0 -11 -7 503.372 192.718
    0 11 -8 6329.47 619.888
    0 -11 -8 6200.32 462.214
    0 11 -8 7168.88 321.861
    0 11 -9 499.986 95.7336
    0 11 9 719.253 107.916
    0 11 -10 1454.66 146.096
    0 11 10 1084.53 130.025
    0 11 11 990.342 126.149
    0 11 -11 1410.56 142.544
    0 11 -12 383.631 116.638
    0 -11 -12 -6.39948 142.72
    0 11 12 261.122 105.714
    0 -11 -13 36.7833 127.943
    0 11 -13 76.299 109.481
    0 11 13 -16.0889 101.057
    0 11 -14 308.824 120.712
    0 11 14 75.0204 101.75
    0 -11 14 314.555 82.5885
    0 -11 -14 205.595 130.309
    0 -11 -15 591.451 137.719
    0 11 15 495.955 103.023
    0 -11 -16 47.8935 91.4909
    0 11 -16 231.664 93.7014
    0 -11 -17 124.255 77.6985
    0 11 -17 132.306 85.9628
    0 -11 -17 264.581 90.9282
    0 -12 0 265.776 68.4824
    0 -12 1 3265.38 186.439
    0 12 -1 3134.5 185.72
    0 12 1 3121.14 181.838
    0 12 2 6292.52 310.73
    0 -12 2 5961.38 304.241
    0 12 -2 5974.49 309.262
    0 12 -3 350.579 106.491
    0 -12 3 320.262 107.604
    0 12 3 346.782 58.0221
    0 12 3 368.902 131.69
    0 -12 -3 330.619 97.5816
    0 12 4 8741.72 551.779
    0 12 4 8627.53 348.725
    0 12 4 7119.54 464.656
    0 -12 -4 8371.97 416.033
    0 12 -4 8387.97 424.279
    0 12 5 17085.4 673.203
    0 -12 -5 16212.5 752.924
    0 12 -5 16212.7 756.832
    0 12 -5 16992.8 648.588
    0 12 5 15713.5 917.819
    0 12 -6 277.67 148.753
    0 -12 -6 444.538 180.606
    0 12 6 377.45 134.24
    0 12 6 165.372 259.436
    0 12 -6 376.269 60.1701
    0 12 -7 6091.48 274.139
    0 -12 -7 5646.86 401.158
    0 12 -7 5616.44 393.765
    0 12 7 6342.94 329.306
    0 12 -8 26371.8 1030.76
    0 12 9 407.234 98.9496
    0 12 -9 359.299 87.4846
    0 12 10 646.107 114.088
    0 12 -10 527.713 106.042
    0 12 11 1822.56 151.104
    0 12 -11 1551.64 156.682
    0 12 -12 1170.27 142.034
    0 12 12 919.014 119.522
    0 -12 13 -12.2341 73.3491
    0 -12 -13 -118.12 133.907
    0 12 -13 252.306 107.312
    0 12 13 2.33095 101.774
    0 -12 -14 549.033 144.399
    0 12 14 536.284 109.7
    0 -12 14 563.668 86.3105
    0 -12 -15 617.874 134.44
    0 12 15 668.906 106.143
    0 12 -16 266.221 96.0253
    0 -12 -16 4.01083 87.6731
    0 12 -17 128.647 86.5383
    0 -12 -17 31.1668 76.5554
    0 -12 -17 248.013 90.1286
    0 -13 0 24.2359 69.97
    0 13 -1 142656 5362.85
    0 13 1 144920 5356.3
    0 -13 1 143861 5362.04
    0 -13 2 133.975 94.6169
    0 13 2 150.522 39.9294
    0 13 -2 125.757 105.548
    0 13 2 113.628 109.957
    0 -13 -3 18128.2 746.42
    0 13 -3 18716.2 762.521
    0 -13 3 17802.8 663.484
    0 -13 3 16648.3 761.493
    0 13 3 17673.8 774.928
    0 13 3 17739.9 676.514
    0 -13 4 33334 1240.85
    0 13 4 34776.4 1498.69
    0 13 4 32783.1 1405.59
    0 -13 -4 32649.7 1339.19
    0 13 4 33984.1 1264.56
    0 13 -4 33294.4 1356.64
    0 13 -5 2307.93 118.86
    0 13 5 1890.33 327.114
    0 -13 -5 2209.02 213.741
    0 13 5 2368.81 156.182
    0 13 -5 2355.38 212.536
    0 13 -6 17589.3 858.592
    0 13 6 18027.6 1058.12
    0 13 6 19774.4 776.446
    0 -13 -6 18011.3 859.242
    0 13 -6 19211.3 737.741
    0 13 -7 348.709 174.676
    0 13 7 201.115 160.916
    0 13 -7 217.098 72.2481
    0 -13 -7 402.633 190.658
    0 13 -8 4322.73 223.512
    0 13 9 128.314 98.1388
    0 13 -9 83.1519 80.133
    0 13 -10 1371.79 131.475
    0 13 10 1194.63 130.084
    0 13 11 1562.4 147.715
    0 13 -11 2009.2 168.223
    0 13 12 227.753 110.002
    0 13 -12 196.808 110.511
    0 13 -13 181.8 108.09
    0 -13 13 154.282 75.2037
    0 13 13 56.7383 105.204
    0 -13 -13 -19.2781 135.379
    0 -13 -14 608.219 151.121
    0 13 14 439.522 110.823
    0 -13 -15 145.149 115.802
    0 13 -15 374.19 107.054
    0 13 15 80.7438 92.877
    0 -13 -16 68.7496 91.6581
    0 13 -16 135.867 94.4727
    0 -13 -17 3.12177 73.6891
    0 13 -17 133.171 84.9333
    0 -13 -17 254.059 90.1263
    0 -14 0 126622 4730.22
    0 14 -1 27365.3 1082.28
    0 -14 1 27048.4 1078.29
    0 14 1 27291.8 1074.1
    0 14 -2 120325 4467.81
    0 14 2 124210 4462.45
    0 -14 2 121198 4465.73
    0 14 2 117631 4387.18
    0 -14 -3 32551 1271.41
    0 14 -3 32988.2 1290.01
    0 -14 3 30851.7 1288.75
    0 14 3 31852.5 1299.58
    0 14 3 32835.3 1198.04
    0 -14 3 31554.4 1184.83
    0 -14 4 438.01 37.1037
    0 14 4 213.357 145.063
    0 14 4 413.102 75.2661
    0 -14 -4 436.186 115.327
    0 14 -4 563.548 123.582
    0 14 -5 81.7363 116.169
    0 14 5 111.138 253.896
    0 14 -5 194.538 48.2877
    0 14 5 44.4005 95.6411
    0 -14 -5 -6.21837 112.224
    0 14 -6 13817 684.717
    0 14 -6 13954.8 559.971
    0 14 6 14366.8 892.371
    0 -14 -6 13257.9 673.801
    0 14 6 15112.4 602.394
    0 -14 -7 14157.1 710.945
    0 14 7 13081.5 907.201
    0 14 -7 12560.3 707.195
    0 14 -7 14343.3 577.322
    0 14 -8 67.0831 69.7775
    0 14 -9 207.722 85.2162
    0 14 10 190.392 109.11
    0 14 -10 133.933 91.5239
    0 14 11 2908.23 199.318
    0 14 -11 3965.15 227.724
    0 -14 12 549.737 86.1129
    0 14 12 627.355 116.971
    0 14 -12 722.652 124.855
    0 -14 -13 6.51609 131.984
    0 14 13 266.394 108.838
    0 -14 13 275.269 78.4389
    0 -14 -14 1194.85 170.736
    0 14 14 1371.42 133.312
    0 14 -15 581.99 113.308
    0 14 15 435.428 100.178
    0 -14 -15 572.287 134.833
    0 14 -16 111.624 96.3419
    0 -14 -16 -4.06872 91.7329
    0 14 -17 70.9459 84.648
    0 -14 -17 195.87 87.8834
    0 -14 -17 33.9686 72.2327
    0 -15 0 59.2443 94.9313
    0 -15 -1 4415.96 182.736
    0 -15 1 4838.49 256.86
    0 15 -1 4691.28 255.088
    0 15 1 4484.15 178.797
    0 15 -2 24446 960.745
    0 15 2 22936.6 874.367
    0 15 2 24556.9 952.635
    0 -15 2 23888.6 955.376
    0 -15 2 23396.3 868.872
    0 15 3 100055 3664.71
    0 15 -3 103613 3759.15
    0 -15 3 97626 3652.67
    0 -15 3 99289 3760.9
    0 -15 -3 102390 3745.46
    0 15 3 102230 3766.47
    0 15 4 4435.63 204.207
    0 15 -4 4757.01 283.438
    0 -15 -4 4374.61 272.904
    0 15 4 3895.96 325.46
    0 -15 4 4403.74 176.586
    0 -15 5 40085 1467.98
    0 15 -5 36783.9 1594.17
    0 -15 -5 38595.3 1586.78
    0 15 -5 39294.5 1484.86
    0 15 5 38693.5 1781.67
    0 15 5 39303.8 1503.44
    0 15 -6 127.489 135.408
    0 15 6 295.344 144.849
    0 15 6 476.099 312.99
    0 -15 -6 190.429 159.411
    0 15 -6 305.784 62.005
    0 -15 -7 46973.7 1949.54
    0 15 7 44497.5 2185.12
    0 15 7 50407.1 1866.61
    0 15 -7 48405.8 1821.6
    0 15 -7 45403.8 1957.13
    0 15 -8 910.429 97.8604
    0 15 -9 1216.81 122.039
    0 15 -10 319.603 99.5578
    0 15 10 290.042 107.737
    0 15 11 4497.92 245.804
    0 -15 11 4650.57 219.418
    0 15 -12 719.427 127.445
    0 -15 12 440.857 84.3162
    0 15 12 614.624 118.604
    0 -15 13 497.262 84.4034
    0 15 13 424.383 111.621
    0 15 14 253.949 109.151
    0 -15 -14 179.168 136.74
    0 -15 -15 201.633 119.77
    0 15 15 330.203 98.3576
    0 15 -15 458.413 113.573
    0 -15 -16 12.2637 91.8835
    0 15 -16 311.759 98.9832
    0 -15 -17 419.491 91.3203
    0 15 -17 270.372 90.11
    0 -15 -17 126.764 80.6343
    0 -16 0 4084.05 234.771
    0 -16 0 4091.1 163.844
    0 16 -1 93343.5 3406.64
    0 -16 1 89745.2 3324.51
    0 -16 -1 92632.9 3406.26
    0 -16 -1 89926.9 3329.28
    0 -16 1 92867.9 3405.45
    0 16 1 89809.3 3327.2
    0 16 2 12366.9 480.704
    0 16 2 13349.1 560.719
    0 -16 2 12824.5 563.34
    0 -16 2 12688.9 475.181
    0 16 -2 13096.2 568.179
    0 16 3 4557.64 286.43
    0 -16 3 4432.92 176.247
    0 -16 3 4248.69 266.513
    0 16 -3 5035.97 281.32
    0 16 3 4437.15 190.123
    0 16 4 12344.2 487.335
    0 -16 4 11650.5 588.482
    0 -16 4 12209.8 463.513
    0 -16 -4 12335.7 566.345
    0 16 -4 12637.5 580.552
    0 16 4 12039.8 618.585
    0 16 -5 3378.5 263.666
    0 16 5 3112.53 186.058
    0 -16 -5 3301.91 253.019
    0 -16 5 3157.25 137.153
    0 16 5 2854.15 379.901
    0 16 -6 31045.8 1142.61
    0 16 -6 28019.8 1264.49
    0 -16 6 30104 1121.81
    0 -16 -6 28574.4 1251.92
    0 16 6 29432.8 1172.82
    0 16 6 27540.8 1463.91
    0 16 7 57737 2088.7
    0 16 7 47036.4 2403.18
    0 16 -7 48526.3 2168.28
    0 -16 -7 50464.7 2160.84
    0 16 -7 54372.9 2038.63
    0 -16 7 54726.2 2013.73
    0 16 -8 1794.44 129.586
    0 16 8 1412.17 212.615
    0 16 -9 6332.99 305.621
    0 16 -10 3300.49 198.029
    0 -16 10 3023.19 157.983
    0 16 10 2724.66 185.259
    0 16 11 1066.86 143.729
    0 16 -11 1302.41 150.497
    0 -16 11 1452.78 113.721
    0 16 12 442.892 121.234
    0 -16 12 376.247 84.5238
    0 -16 -13 404.553 155.084
    0 16 13 622.127 120.383
    0 -16 13 609.076 85.8787
    0 -16 -14 430.425 141.545
    0 16 14 519.466 114.303
    0 16 15 118.68 96.9179
    0 16 -15 297.745 110.435
    0 -16 -15 122.412 116.922
    0 -16 -16 119.225 95.4342
    0 16 -16 428.006 102.592
    0 16 -17 226.422 90.1329
    0 -16 -17 427.092 91.7501
    0 -17 0 55.159 85.4389
    0 -17 0 10.2993 32.0244
    0 17 -1 66704.1 2483.58
    0 -17 -1 66732.4 2487.18
    0 -17 -1 65204.1 2404.22
    0 -17 1 64781.9 2399.1
    0 -17 1 66556.5 2482.76
    0 17 1 64325.6 2401.71
    0 -17 2 2186.64 96.2099
    0 17 -2 2556.77 185.965
    0 17 2 2469.87 175.195
    0 17 2 2284.17 103.676
    0 -17 2 2380.09 183.094
    0 17 -3 1866.5 173.431
    0 -17 3 1900.57 166.509
    0 17 3 1730.91 94.9885
    0 17 3 1799.01 181.379
    0 -17 3 1717.1 78.8007
    0 -17 -4 4282.96 275.214
    0 17 4 4505.73 202.785
    0 17 -4 4450.92 288.25
    0 -17 4 4250.68 174.51
    0 17 4 4510.33 324.714
    0 -17 4 4044.91 290.963
    0 -17 5 25899.5 962.186
    0 17 -5 24911.5 1096.71
    0 17 5 25936.3 998.212
    0 -17 -5 24691.7 1076.56
    0 17 5 24628.9 1267.12
    0 -17 -6 73.0126 132.986
    0 -17 6 100.521 47.2644
    0 17 6 275.743 139.348
    0 17 6 -57.7407 280.952
    0 17 -6 299.657 156.023
    0 -17 -7 25323.6 1186.88
    0 17 -7 25087.6 1205.88
    0 -17 7 28236.8 1047.4
    0 17 7 29317 1123.63
    0 17 7 25505.1 1429.17
    0 17 -7 27866 1074.07
    0 17 -8 4980.11 236.676
    0 17 8 4591.37 307.177
    0 -17 8 4546.95 205.192
    0 -17 9 476.014 78.1203
    0 17 -9 545.601 98.341
    0 17 10 1605.46 153.901
    0 -17 10 1605.65 114.292
    0 17 11 2171.21 174.839
    0 -17 11 2213.01 133.031
    0 17 12 691.315 133.171
    0 -17 12 891.622 94.4322
    0 17 13 319.292 119.704
    0 -17 13 362.405 83.6497
    0 -17 -14 24.1869 129.643
    0 17 14 180.894 108.547
    0 17 -15 648.182 120.107
    0 17 15 701.492 110.207
    0 -17 -15 484.77 132.541
    0 17 -16 235.102 99.8204
    0 -17 -16 101.927 96.2823
    0 17 -17 296.613 90.2697
    0 -17 -17 388.759 87.1644
    0 -18 0 1806.48 160.018
    0 -18 0 1982.59 90.1335
    0 -18 -1 2237.91 110.936
    0 -18 1 2611.48 180.582
    0 -18 1 2481.46 103.947
    0 -18 -1 2440.99 184.321
    0 18 1 2448.74 107.203
    0 18 -1 2542.44 183.588
    0 18 2 23267.2 923.207
    0 18 2 22005.7 838.859
    0 18 -2 23609.7 934.62
    0 -18 2 23047.2 928.053
    0 -18 2 22280.7 833.237
    0 -18 3 16930.6 644.002
    0 18 -3 18502.1 759.581
    0 18 3 17266.2 656.27
    0 -18 3 17459.5 753.234
    0 18 3 17667.9 759.954
    0 -18 4 54901.6 2023.28
    0 18 -4 55020 2151.4
    0 -18 -4 53577.6 2127.45
    0 -18 4 52751.3 2157.13
    0 18 4 54499.9 2182.22
    0 18 4 54678.5 2043.94
    0 18 5 2457.98 162.508
    0 18 -5 2404.59 232.332
    0 -18 5 2349.84 108.378
    0 18 5 2099.99 298.29
    0 18 5 1916.64 332.088
    0 -18 -5 2126.25 207.375
    0 18 6 5307.96 535.536
    0 -18 -6 5122.18 342.791
    0 -18 6 5418.34 219.601
    0 18 6 5092.87 283.526
    0 18 -6 5017.31 349.764
    0 -18 -7 2585.47 265.438
    0 -18 7 2481.48 126.494
    0 18 7 2564.05 461.972
    0 18 7 3041.35 240.512
    0 18 -7 2497.52 272.404
    0 -18 8 48.8207 57.7386
    0 18 8 29.8289 178.402
    0 -18 9 65.4775 63.2887
    0 18 10 140.909 115.541
    0 -18 10 14.1472 71.8448
    0 -18 11 717.286 90.4959
    0 18 11 563.601 132.545
    0 18 12 941.789 139.186
    0 -18 12 1288.3 107.234
    0 18 13 1369.67 138.256
    0 -18 13 1329.28 105.146
    0 18 14 115.022 109.747
    0 18 -14 401.518 124.499
    0 -18 -14 42.9849 136.427
    0 -18 -15 792.99 142.883
    0 18 15 641.952 110.465
    0 18 -15 832.754 123.424
    0 -18 -16 164.248 99.2865
    0 18 -16 372.605 104.659
    0 18 -17 597.001 95.4089
    0 -19 0 107.187 35.8913
    0 -19 0 104.884 92.1072
    0 -19 -1 195.904 44.6531
    0 -19 -1 279.133 98.2632
    0 19 1 229.874 36.6186
    0 19 -1 155.081 88.993
    0 -19 1 311.437 90.7686
    0 -19 1 252.661 34.0034
    0 -19 2 8357.68 404.367
    0 -19 2 7766.62 306.611
    0 19 2 8435.98 401.466
    0 19 2 8142.05 313.706
    0 19 -2 8379.24 407.187
    0 -19 3 680.472 131.261
    0 19 -3 618.738 126.709
    0 19 3 742.491 147.888
    0 -19 3 581.299 45.131
    0 19 3 739.651 65.9713
    0 19 -4 16755 717.7
    0 19 4 15011.7 604.026
    0 -19 4 15257.9 718.697
    0 -19 4 15449.8 582.519
    0 19 4 15670 745.483
    0 19 -5 258.773 138.02
    0 19 5 153.69 96.9068
    0 -19 -5 371.594 141.729
    0 19 5 398.097 249.984
    0 19 5 165.735 205.502
    0 -19 5 230.151 44.5261
    0 -19 -6 396.041 152.831
    0 19 6 425.238 309.478
    0 -19 6 439.181 54.9472
    0 19 6 512.886 137.472
    0 19 -6 506.284 170.517
    0 -19 -7 2658.49 273.149
    0 -19 7 3268.33 147.993
    0 19 -7 2910.21 273.856
    0 19 7 3270.15 242.516
    0 19 7 2468.39 444.307
    0 -19 8 2578.6 133.074
    0 19 8 2689.9 247.726
    0 -19 9 883.091 87.1045
    0 -19 10 934.364 95.0175
    0 -19 11 266.341 80.3834
    0 19 11 193.864 122.228
    0 -19 12 3894.75 192.223
    0 19 12 3841.48 226.401
    0 -19 13 1129.24 99.1469
    0 19 13 966.634 130.523
    0 19 14 555.11 118.998
    0 19 -14 648.396 130.91
    0 -19 -14 318.524 140.105
    0 -19 -15 322.101 125.909
    0 19 -15 431.262 114.412
    0 19 15 126.934 99.9128
    0 19 -16 184.462 102.136
    0 -19 -16 66.2957 99.5441
    0 -20 0 81786.7 3035.17
    0 -20 0 84736.4 3125.29
    0 -20 1 24741.4 923.109
    0 -20 -1 25876 1019.55
    0 20 -1 26391.5 1019.7
    0 20 1 24778.8 925.972
    0 -20 -1 24001.6 928.54
    0 -20 1 25918.9 1016.81
    0 -20 2 6226.99 243.43
    0 20 2 6198.73 250.015
    0 20 2 6164.18 328.859
    0 20 -2 6380.74 341.164
    0 -20 2 6321.95 334.166
    0 -20 3 59432.8 2211.33
    0 20 3 59696.8 2222.66
    0 20 3 62792.5 2332.93
    0 20 -3 61719.6 2331.34
    0 -20 3 58415.6 2328.79
    0 -20 4 3776.1 158.519
    0 -20 4 3518.82 278.74
    0 20 -4 3947.5 277.366
    0 20 4 3902.66 307.322
    0 20 4 3801.46 184.628
    0 -20 -5 14675.4 672.291
    0 20 5 15078.1 851.964
    0 -20 5 14618.1 547.62
    0 20 -5 13439.8 677.117
    0 20 5 14198.7 584.354
    0 20 5 12221.7 738.979
    0 -20 -6 2459.03 240.162
    0 20 -6 2386.79 249.203
    0 20 6 2389.66 190.56
    0 20 6 2776.6 417.325
    0 -20 6 2594.25 123.166
    0 -20 -7 4984.71 362.662
    0 -20 7 5836.16 242.008
    0 20 7 5178.69 568.701
    0 20 7 6269.42 333.324
    0 -20 8 335.711 68.2429
    0 20 8 215.313 182.867
    0 -20 9 9285.78 378.306
    0 -20 10 2577.51 144.783
    0 -20 11 835.654 93.185
    0 20 11 876.476 136.667
    0 -20 12 1087.95 106.729
    0 20 12 1139.45 145.074
    0 -20 13 383.362 79.7361
    0 20 13 462.104 119.563
    0 20 14 449.013 116.929
    0 20 -14 508.056 128.167
    0 -20 -14 386.893 147.421
    0 20 -15 238.266 115.241
    0 -20 -15 94.6182 114.872
    0 20 15 112.188 96.3481
    0 20 -16 447.434 109.703
    0 -20 -16 489.2 117.29
    0 -21 0 309.967 42.9501
    0 -21 0 192.582 95.8419
    0 21 -1 9663.74 451.219
    0 21 1 9551.82 359.092
    0 -21 -1 9001.78 362.058
    0 -21 1 9332.57 447.732
    0 -21 1 9080.22 355.247
    0 -21 -1 9685.97 452.851
    0 21 -2 182.02 99.2707
    0 -21 2 191.729 99.088
    0 21 2 235.157 109.331
    0 21 2 232.829 44.7258
    0 -21 2 204.258 36.0209
    0 -21 3 1552.24 175.397
    0 21 3 2108.06 88.2295
    0 21 3 1622.22 104.752
    0 21 -3 1767.94 79.4926
    0 21 -3 1890.39 195.164
    0 21 3 2051.55 206.631
    0 -21 3 1686.07 87.8189
    0 21 4 140.074 72.5049
    0 21 4 110.161 145.79
    0 21 -4 199.75 135.629
    0 -21 4 210.872 123.444
    0 -21 4 224.054 41.9388
    0 21 -5 54014.6 2160.11
    0 21 5 48679.9 2215.54
    0 21 5 53406.5 2047.21
    0 -21 5 55085.3 2014.6
    0 -21 6 18176.9 678.046
    0 21 -6 16991.1 823.788
    0 21 6 17656.8 730.636
    0 21 6 17254.6 1018.46
    0 -21 -6 16344.4 799.423
    0 -21 -7 2457.72 254.369
    0 21 7 2311.8 445.483
    0 21 7 2829.96 227.474
    0 -21 7 2711.02 133.915
    0 21 8 4731.36 314.123
    0 -21 8 4463.8 201.405
    0 -21 9 194.725 76.0015
    0 -21 10 936.847 98.705
    0 21 11 306.492 124.466
    0 -21 11 182.276 78.6239
    0 -21 12 36.2324 73.705
    0 21 12 174.059 124.68
    0 21 -13 326.438 131.066
    0 -21 13 136.189 76.9999
    0 21 13 204.442 116.569
    0 -21 -14 103.084 139.196
    0 21 14 163.448 109.795
    0 21 -14 327.524 128.132
    0 21 15 72.2844 94.9875
    0 21 -15 266.553 114.334
    0 -21 -15 133.107 112.243
    0 21 -16 1247.54 125.376
    0 -21 -16 1090.33 138.385
    0 -22 0 14379.5 549.626
    0 -22 0 14903.5 645.08
    0 -22 -1 29002.6 1141.51
    0 -22 1 29071.8 1139.6
    0 -22 -1 27103.1 1041.88
    0 -22 1 27532.8 1036.23
    0 22 -1 29440 1138.02
    0 22 1 27931.4 1039.49
    0 22 2 2218.58 109.66
    0 -22 2 2271.36 191.484
    0 -22 2 2203.5 102.28
    0 22 2 2313.18 190.33
    0 22 -2 2610.14 201.89
    0 22 -3 14992.4 681.646
    0 -22 3 14544.8 680.091
    0 22 3 14851.6 556.601
    0 22 3 14563.1 573.931
    0 22 3 15344.6 685.248
    0 22 -3 14878 553.521
    0 -22 3 14824.3 562.021
    0 22 4 1445.33 108.107
    0 -22 4 1437.86 78.7652
    0 -22 4 1343.04 181.874
    0 22 -4 1505.51 187.946
    0 22 4 1254.49 208.469
    0 -22 5 28251.9 1056.93
    0 22 5 28530.9 1091.69
    0 22 5 26340.8 1257.57
    0 22 -5 27900 1202.08
    0 -22 6 4024.62 174.543
    0 -22 -6 3696.97 286.264
    0 22 -6 3758.51 301.884
    0 22 6 4015.99 242.458
    0 22 6 4036.72 473.506
    0 -22 7 2906.02 141.57
    0 22 7 2647.6 231.323
    0 22 8 1088.82 215.355
    0 -22 8 1180.19 91.2776
    0 22 9 3315.51 295.348
    0 -22 9 3010.72 155.417
    0 -22 10 1432.7 108.872
    0 -22 11 437.767 81.2794
    0 22 11 507.577 132.518
    0 -22 12 449.779 86.6766
    0 22 12 356.525 131.302
    0 22 -13 966.094 146.651
    0 22 13 628.15 133.517
    0 -22 -14 -39.0647 134.248
    0 22 14 151.521 107.845
    0 22 -14 305.458 124.523
    0 22 -15 456.883 119.266
    0 -22 -15 394.691 127.499
    0 22 15 335.066 100.62
    0 -22 -16 1310.92 110.164
    0 -22 -16 1226.17 141.234
    0 22 -16 1270.34 125.994
    0 -23 0 131.541 45.673
    0 -23 0 21.0569 100.373
    0 23 1 69817.4 2550.15
    0 -23 -1 72045.9 2657.26
    0 -23 -1 66326 2552.6
    0 -23 1 69019.1 2652.32
    0 -23 1 69377.6 2546.82
    0 23 2 123.216 46.6382
    0 -23 2 143.208 110.42
    0 23 2 225.517 113.071
    0 23 -2 153.317 108.979
    0 23 -2 140.293 33.7458
    0 -23 2 122.041 40.3938
    0 -23 3 1310.77 76.8543
    0 -23 3 1407.24 174.444
    0 23 -3 1451.09 67.9344
    0 23 3 1403.8 177.963
    0 23 3 1490.2 75.5688
    0 23 3 1461.82 96.0232
    0 23 -3 1259.56 174.055
    0 23 -4 176.978 41.5416
    0 23 -4 14.3588 120.39
    0 -23 4 76.9169 44.2467
    0 23 4 27.4623 73.8589
    0 23 4 96.1769 163.323
    0 -23 4 97.7049 124.243
    0 -23 5 554.206 57.5163
    0 23 -5 628.186 164.456
    0 23 5 520.708 114.872
    0 23 5 388.308 233.361
    0 23 6 367.808 290.806
    0 23 6 64.2372 126.397
    0 -23 6 61.4424 49.6625
    0 23 -6 112.985 150.512
    0 -23 7 10106.3 396.374
    0 23 7 9413.36 472.673
    0 -23 8 133.185 62.8818
    0 23 8 143.749 186.848
    0 23 9 590.784 225.184
    0 -23 9 616.52 81.4885
    0 -23 10 547.502 84.1496
    0 -23 11 109.041 75.7608
    0 23 11 426.53 130.18
    0 23 12 1650.47 167.754
    0 -23 12 1700.48 121.2
    0 23 13 1159.68 149.041
    0 23 -13 1539.21 160.758
    0 23 -14 312.597 127.288
    0 -23 -14 6.50942 135.073
    0 23 14 271.475 111.076
    0 23 -15 276.156 114.745
    0 -23 -15 109.558 119.181
    0 23 15 170.229 96.7259
    0 23 -16 489.03 104.974
    0 -23 -16 528.921 88.7058
    0 23 16 293.603 86.715
    0 -23 -16 249.313 112.795
    0 -24 0 13114.8 506.174
    0 -24 0 13528.1 603.527
    0 24 1 1835.58 95.1127
    0 -24 1 1829.47 174.142
    0 -24 1 1777.78 91.8229
    0 -24 -1 1632.93 182.53
    0 -24 2 13050.9 597.441
    0 24 -2 12576.5 476.361
    0 -24 2 12585.8 483.997
    0 -24 -2 12704.1 599.782
    0 24 2 13236.6 586.941
    0 24 2 12712.7 490.926
    0 24 -2 12973.2 598.059
    0 24 -3 40891.9 1513.8
    0 24 3 40682.7 1516.53
    0 24 3 41264.4 1535.92
    0 24 3 41701.4 1650.56
    0 -24 3 41075.5 1524.03
    0 24 -3 42876.3 1656.1
    0 -24 3 40945.1 1651.55
    0 -24 4 2982.28 138.747
    0 24 4 2939.99 163.344
    0 24 -4 3225.33 131.251
    0 24 4 3163.21 278.596
    0 24 -4 3439.67 261.499
    0 -24 4 3514.11 265.223
    0 24 -5 2074.25 232.419
    0 -24 5 2364.11 114.735
    0 24 5 2473.84 160.495
    0 -24 6 -6.44378 51.901
    0 24 6 -32.4777 122.053
    0 24 6 58.1062 257.489
    0 24 -6 -8.8405 142.216
    0 24 7 5368.5 314.954
    0 -24 7 5295.53 230.024
    0 -24 8 263.362 67.926
    0 24 8 177.655 183.7
    0 24 9 708.769 227.011
    0 -24 9 849.35 85.7784
    0 -24 10 316.586 79.1119
    0 24 11 413.122 132.442
    0 -24 11 254.117 83.0894
    0 24 12 2049.74 178.927
    0 -24 12 2153.61 135.287
    0 24 -12 2471.88 184.034
    0 24 -13 479.395 137.487
    0 24 13 139.317 125.891
    0 24 14 186.247 112.795
    0 24 -14 257.406 127.748
    0 -24 -15 65.476 115.892
    0 24 15 336.867 102.14
    0 24 -15 346.694 117.532
    0 -24 -16 209.207 105.168
    0 24 16 267.528 85.9865
    0 24 -16 396.772 102.12
    0 -24 -16 530.157 86.2292
    0 -25 0 100.52 49.5205
    0 -25 0 22.8367 98.3847
    0 25 0 87.5422 41.8113
    0 25 1 20383.1 748.983
    0 25 1 19986.5 840.374
    0 25 -1 19421.5 733.727
    0 -25 1 20560.5 855.946
    0 -25 -1 19759.3 856.791
    0 -25 1 19702.8 745.176
    0 -25 2 13735.2 644.835
    0 25 -2 13804.3 525.383
    0 -25 -2 14643 654.801
    0 25 2 14383.2 637.466
    0 25 2 14275.6 541.421
    0 25 -2 14824.5 653.251
    0 -25 2 13886.8 533.779
    0 25 3 1260.21 65.8069
    0 25 -3 1030.01 175.623
    0 -25 3 831.519 175.442
    0 25 3 1032.03 90.0715
    0 25 3 1372.27 194.088
    0 -25 3 780.338 68.3823
    0 25 -3 885.897 54.4813
    0 -25 4 2194 108.407
    0 25 -4 2358.34 227.822
    0 25 -4 2244.77 98.4254
    0 -25 4 1938.78 219.416
    0 25 4 2103.3 136
    0 25 4 1995.91 250.189
    0 25 5 21031.3 1036.77
    0 -25 5 22687.8 842.355
    0 25 -5 22205.3 833.319
    0 25 -5 21746.6 988.746
    0 25 5 21980.8 875.87
    0 25 6 2269.65 368.402
    0 25 6 2261.14 187.488
    0 -25 6 2489.63 122.556
    0 25 -6 2489.86 246.647
    0 -25 7 10681.1 416.689
    0 25 7 9687.94 488.676
    0 -25 8 3377.2 162.226
    0 25 8 2964.5 270.051
    0 25 9 497.543 235.529
    0 -25 9 191.63 74.4213
    0 -25 10 -73.1418 77.3237
    0 25 11 1965.38 176.247
    0 -25 11 1902.26 127.68
    0 -25 12 124.898 84.0756
    0 25 12 445.169 139.959
    0 25 -12 491.466 137.745
    0 25 13 118.805 123.255
    0 25 -13 162.596 132.664
    0 25 -14 257.872 128.097
    0 -25 -14 79.2338 138.436
    0 25 14 433.805 111.407
    0 25 15 456.63 105.879
    0 25 -15 562.531 122.051
    0 -25 -15 336.884 133.788
    0 -25 -16 25.2655 101.119
    0 25 16 146.048 79.778
    0 26 0 602.594 57.1456
    0 -26 0 580.451 64.3242
    0 -26 0 581.681 137.992
    0 -26 -1 505.261 144.531
    0 26 1 554.397 59.2974
    0 26 1 654.231 138.424
    0 -26 1 608.148 140.885
    0 -26 1 542.793 58.8997
    0 26 -1 442.293 41.2221
    0 -26 2 3943.21 271.989
    0 26 -2 4117.33 277.84
    0 -26 2 3901.46 164.254
    0 26 -2 3565.64 152.874
    0 26 2 4036.85 172.271
    0 -26 -2 3929.94 276.318
    0 26 2 3927.67 263.379
    0 -26 3 37242.1 1372.88
    0 26 -3 38623.4 1511.17
    0 26 3 38637 1503.39
    0 26 3 36062.3 1362.96
    0 -26 3 37796.9 1508.24
    0 26 3 37461.2 1385.55
    0 26 -3 36708.9 1360.02
    0 26 4 593.428 168.695
    0 26 -4 345.224 136.24
    0 26 4 547.154 86.9321
    0 -26 4 421.109 148.265
    0 26 -4 421.442 45.2567
    0 -26 4 442.018 54.4569
    0 -26 5 835.299 188.476
    0 26 5 987.295 123.758
    0 26 5 731.727 233.434
    0 26 -5 837.979 64.096
    0 -26 5 801.93 70.1198
    0 26 -5 922.66 177.742
    0 26 6 -47.1615 123.738
    0 -26 6 -19.6561 52.9364
    0 -26 7 119.75 64.8963
    0 26 7 123.41 161.383
    0 26 8 236.097 189.387
    0 -26 8 267.43 69.0758
    0 -26 9 3631.99 178.322
    0 26 9 3409.49 313.918
    0 -26 10 170.05 76.2065
    0 26 -11 574.252 133.895
    0 26 11 730.022 149.728
    0 -26 11 271.929 94.8555
    0 26 12 361.573 134.781
    0 -26 12 237.938 79.7515
    0 26 -12 536.112 139.44
    0 26 -13 241.26 135.879
    0 26 13 106.154 126.433
    0 26 14 581.062 119.972
    0 26 -14 582.926 132.43
    0 -26 -14 376.672 157.846
    0 -26 -15 362.677 133.276
    0 26 15 468.442 104.12
    0 26 -15 621.124 121.22
    0 26 16 -11.2742 78.2229
    0 -26 -16 91.5182 98.6547
    0 26 -16 261.91 98.1363
    0 -27 0 23.5445 52.8846
    0 27 0 -15.7459 45.2389
    0 -27 0 -12.327 115.359
    0 -27 1 30979.5 1160.94
    0 -27 1 32485.5 1277.37
    0 27 1 31406.3 1262.27
    0 -27 -1 31271 1277.79
    0 27 1 31520.1 1163.67
    0 27 -1 30597.2 1146.94
    0 -27 -2 3554.01 267.056
    0 27 -2 3731.3 153.421
    0 27 2 3787.79 172.561
    0 27 2 3868.38 263.589
    0 -27 2 3774.91 165.086
    0 27 -2 4259.22 277.289
    0 -27 2 3823.07 273.209
    0 27 -3 4316.92 177.54
    0 27 3 5209.29 320.357
    0 27 3 4488.83 176.429
    0 27 3 4799.56 203.895
    0 27 -3 4074.72 170.535
    0 -27 3 4388.93 187.327
    0 27 -3 4611.81 314.013
    0 -27 3 4912.8 309.969
    0 -27 4 56.9802 46.6621
    0 27 -4 63.0814 38.2021
    0 27 -4 -31.4374 120.932
    0 27 4 81.4713 76.1132
    0 27 4 58.5792 164.554
    0 -27 4 -8.10987 118.822
    0 27 -5 3450.9 287.267
    0 27 5 3452.08 200.092
    0 -27 5 3583.69 159.162
    0 27 5 3246.18 335.82
    0 27 -5 3547.8 149.394
    0 -27 5 3016.43 287.671
    0 27 -6 3724.03 163.461
    0 27 6 3603.17 232.644
    0 -27 6 4041.34 173.645
    0 -27 7 9243.24 371.256
    0 27 7 8877.66 446.601
    0 -27 8 1927.98 116.39
    0 27 8 1543.44 229.924
    0 -27 9 203.037 77.4062
    0 27 9 366.648 237.225
    0 -27 10 10.436 71.8773
    0 27 -10 69.7706 110.451
    0 27 -11 3210.63 196.257
    0 -27 11 2933.78 164.366
    0 -27 12 55.746 79.1907
    0 27 12 157.387 132.3
    0 27 -12 141.979 130.965
    0 27 -13 246.854 133.243
    0 27 13 157.167 123.054
    0 -27 -14 410.856 160.987
    0 27 14 622.142 122.432
    0 27 -14 706.81 136.938
    0 27 15 130.05 96.169
    0 27 -15 311.626 114.276
    0 -27 -15 200.005 126.423
    0 -27 -16 66.816 99.4392
    0 27 -16 259.267 97.7892
    0 -28 0 1400.51 94.1185
    0 28 0 1377.4 86.7099
    0 -28 0 1281.97 166.031
    0 28 0 1472.18 65.1055
    0 -28 -1 249.989 124.434
    0 28 1 312.287 57.0387
    0 -28 1 289.637 130.56
    0 28 -1 116.99 34.3916
    0 -28 1 246.261 57.6606
    0 28 1 230.647 129.764
    0 28 2 10816.5 419.034
    0 28 2 10243.1 393.949
    0 28 -2 10543.9 398.89
    0 28 -2 10902.7 533.587
    0 28 2 10741.8 518.79
    0 -28 -2 10960.5 538.71
    0 -28 2 10517.3 529.694
    0 -28 2 10878.4 411.589
    0 28 3 10962.8 532.85
    0 28 3 10101.7 389.349
    0 -28 3 10506.2 401.245
    0 28 -3 11040.6 536.329
    0 28 -3 10570.1 391.914
    0 28 -3 9808.54 385.087
    0 28 3 10674.4 415.532
    0 -28 3 10774.8 529.037
    0 28 4 1622.94 227.882
    0 -28 4 1466.79 87.6084
    0 -28 4 1487.46 190.517
    0 28 -4 1510.65 201.841
    0 28 4 1385.63 114.572
    0 28 -4 1491.55 75.1194
    0 28 5 391.619 204.307
    0 28 -5 393.702 152.229
    0 -28 5 502.755 63.3982
    0 -28 5 453.208 164.361
    0 28 5 443.002 108.26
    0 28 -5 448.148 53.7418
    0 28 -6 269.592 57.3624
    0 28 6 155.475 128.571
    0 -28 6 255.193 59.0861
    0 -28 7 115.422 66.0877
    0 28 -7 198.856 68.6306
    0 28 7 309.295 171.087
    0 28 8 852.58 209.497
    0 28 -8 1012.77 99.5154
    0 -28 8 1163.69 94.7396
    0 -28 9 3580.72 174.019
    0 28 9 3227.15 313.333
    0 28 -9 3089.15 177.336
    0 -28 10 102.433 81.0503
    0 28 -10 256.297 110.342
    0 -28 11 188.644 86.689
    0 28 -11 300.743 124.583
    0 -28 12 498.967 87.6703
    0 28 -12 775.397 139.607
    0 28 12 592.908 140.595
    0 28 13 592.083 137.091
    0 28 -13 338.536 136.492
    0 28 -14 620.167 133.763
    0 28 14 840.077 125.509
    0 -28 -14 451.599 163.417
    0 28 15 177.087 99.3296
    0 28 -15 368.92 114.327
    0 -28 -15 149.109 127.068
    0 -28 -16 -4.11936 94.8526
    0 29 0 174.77 30.3448
    0 -29 0 92.5751 61.0378
    0 -29 0 237.366 130.289
    0 29 0 105.808 52.4858
    0 29 -1 83.856 32.6674
    0 29 1 172.176 120.544
    0 -29 -1 94.9438 113.716
    0 -29 1 92.4728 54.8956
    0 29 1 125.664 53.3341
    0 -29 1 146.151 115.389
    0 29 -2 383.81 137.783
    0 29 2 445.296 139.948
    0 -29 2 344.736 130.807
    0 -29 2 353.393 58.5773
    0 29 -2 335.792 43.1876
    0 29 2 393.535 64.3348
    0 29 2 318.44 35.5344
    0 -29 -2 340.689 137.832
    0 29 -3 670.938 55.2825
    0 29 3 718.943 58.2742
    0 -29 -3 606.257 160.801
    0 29 -3 615.394 44.6729
    0 -29 3 640.437 64.132
    0 -29 3 632.079 145.823
    0 29 3 811.515 171.611
    0 29 3 663.315 82.473
    0 29 -3 772.79 163.034
    0 29 -4 3867.95 285.378
    0 29 4 3275.94 290.304
    0 29 -4 3410.29 142.839
    0 29 4 3551.05 184.386
    0 -29 4 3522.19 158.059
    0 -29 4 3159.49 281.667
    0 29 -5 13027.3 500.12
    0 -29 5 13622.2 514.344
    0 29 -5 13173.9 662.35
    0 29 5 12445.1 701.186
    0 29 5 13134.6 549.402
    0 29 6 -13.998 124.666
    0 -29 6 51.269 56.7605
    0 29 -6 79.2746 52.9599
    0 29 -7 6192.52 266.706
    0 -29 7 7035.4 278.917
    0 29 7 6246.98 357.196
    0 29 8 1359.01 220.526
    0 -29 8 1675.61 112.376
    0 29 -8 1684.21 113.17
    0 29 -9 438.455 99.2316
    0 -29 9 313.196 88.6542
    0 29 9 620.393 243.427
    0 -29 10 1146.54 108.016
    0 29 -10 1092.45 128.145
    0 -29 11 636.182 92.1277
    0 29 -11 625.351 127.095
    0 29 12 275.137 137.746
    0 -29 12 91.9852 75.6535
    0 29 -12 250.799 129.066
    0 29 13 2244.2 182.795
    0 29 -13 2208.38 177.959
    0 29 -14 977.292 138.037
    0 29 14 1018.84 130.428
    0 -29 -15 100.519 122.751
    0 29 15 276.557 97.5828
    0 29 -15 208.31 108.684
    0 -29 -16 36.5358 92.6462
    0 -30 0 40310 1629.96
    0 30 0 39878.7 1486.39
    0 30 0 41327.1 1508.1
    0 -30 0 40524.3 1510.37
    0 30 1 2366.81 95.2846
    0 -30 1 2332.2 217.332
    0 30 -1 2234.53 99.5221
    0 30 1 2253.98 207.786
    0 -30 -1 2313.76 219.916
    0 30 1 2387.55 123.082
    0 -30 1 2359.25 123.175
    0 -30 -2 1660.77 200.879
    0 -30 2 1718.03 99.276
    0 30 -2 1741.47 82.1666
    0 30 2 1664.8 106.138
    0 30 2 1738.31 194.063
    0 30 2 1611.49 75.6172
    0 -30 2 1671.57 187.215
    0 30 3 6.86223 48.3004
    0 -30 3 50.1117 50.4019
    0 -30 -3 -60.8984 125.411
    0 30 -3 7.75289 123.575
    0 30 3 65.4424 138.828
    0 30 -3 19.1016 42.5688
    0 -30 3 7.6075 121.634
    0 30 3 -6.91271 70.1128
    0 -30 4 2475.72 120.94
    0 30 4 2801.85 266.759
    0 30 4 2426.23 147.69
    0 30 -4 2222.01 103.579
    0 30 -4 2597.71 250.062
    0 -30 4 2270.87 248.126
    0 30 -5 2337.58 109.716
    0 30 5 2572.03 172.68
    0 -30 5 2431.22 124.519
    0 30 6 104.248 125.376
    0 -30 6 170.209 63.0802
    0 30 -6 259.811 56.1945
    0 -30 7 6384.79 270.375
    0 30 -7 6167.07 258.909
    0 30 7 6444.75 358.211
    0 -30 8 1375.32 103.974
    0 30 -8 1134.24 99.5494
    0 30 8 1201.73 225.324
    0 -30 9 7558.2 310.338
    0 30 -9 6909.14 307.064
    0 30 9 6636.08 434.268
    0 30 -10 2608.77 171.021
    0 -30 10 3013.84 160.731
    0 -30 11 288.521 85.3806
    0 30 -11 333.05 117.794
    0 30 12 433.543 139.824
    0 30 -12 169.366 126.509
    0 -30 12 236.814 82.5192
    0 30 13 1157.89 153.898
    0 30 -13 1132.54 147.406
    0 30 -14 309.691 121.801
    0 30 14 488.364 121.576
    0 30 15 437.557 104.01
    0 30 -15 302.048 109.199
    0 31 0 328.061 35.7752
    0 -31 0 344.077 142.869
    0 -31 0 505.126 78.9471
    0 31 0 426.447 67.3939
    0 -31 1 8834.25 461.85
    0 31 1 8794.03 350.813
    0 31 1 9156.41 456.842
    0 -31 1 9130.33 351.254
    0 31 -1 8488.81 327.621
    0 -31 -1 8568.9 465.479
    0 31 1 8520.55 323.921
    0 31 2 31176 1162.53
    0 -31 2 31371.8 1155.3
    0 -31 -2 31281.5 1296.08
    0 31 -2 30131.3 1139.17
    0 -31 2 30834.9 1283.9
    0 31 2 30342.5 1270.2
    0 31 -3 93.4387 45.1235
    0 -31 -3 117.001 141.716
    0 31 3 77.6728 71.5234
    0 31 3 129.332 51.1388
    0 31 -3 150.531 137.969
    0 -31 3 116.779 55.6079
    0 -31 3 217.864 136.204
    0 31 3 274.704 152.454
    0 31 -4 4053.23 305.869
    0 -31 4 3841.04 313.495
    0 31 4 4028.59 210.032
    0 -31 4 4300.95 186.29
    0 31 -4 4173.33 176.816
    0 31 4 3850.75 324.867
    0 31 5 5371.22 278.757
    0 31 5 4852.23 420.655
    0 -31 5 5793.74 239.948
    0 31 -5 5566.07 222.958
    0 31 -6 1144.97 77.9691
    0 -31 6 1232.65 90.7844
    0 31 6 1111.55 156.239
    0 31 7 3470.46 254.905
    0 31 -7 3152.49 154.844
    0 -31 7 3598.99 168.575
    0 31 8 -74.8287 192.552
    0 31 -8 110.883 75.2678
    0 -31 8 75.7662 69.982
    0 31 -9 2858.99 165.963
    0 -31 9 3354.58 167.904
    0 31 9 3140.03 318.673
    0 31 -10 307.57 108.48
    0 -31 10 206.673 84.9642
    0 31 10 276.402 256.637
    0 31 -11 209.211 115.275
    0 -31 11 142.019 81.7642
    0 31 -12 1002.17 139.625
    0 31 12 1192.96 159.872
    0 31 13 469.616 137.168
    0 31 -13 403.675 128.313
    0 31 14 409.256 117.54
    0 31 -14 508.66 121.81
    0 31 15 502.814 101.873
    0 -31 -15 374.107 139.724
    0 31 -15 352.125 107.454
    0 32 0 1666.85 102.604
    0 -32 0 1610.19 110.533
    0 32 0 1673.75 73.818
    0 -32 0 1572.66 198.002
    0 -32 1 15241 710.805
    0 -32 1 15147.6 589.979
    0 -32 -1 15191.8 712.576
    0 32 1 15116.4 695.649
    0 32 -1 15076.6 567.07
    0 32 1 15281.6 590.855
    0 -32 -2 315.775 148.037
    0 -32 2 290.112 68.2153
    0 32 -2 184.944 44.2873
    0 32 2 474.398 76.0014
    0 -32 2 380.039 150.123
    0 32 2 473.516 151.164
    0 -32 3 4154.97 303.457
    0 -32 3 4068.03 184.58
    0 -32 -3 4098.6 306.115
    0 32 -3 3998.36 169.467
    0 32 -3 4266.26 302.829
    0 32 3 4214.54 200.811
    0 32 3 3732.84 299.141
    0 32 4 232.243 176.871
    0 32 4 469.488 96.1949
    0 32 -4 359.752 56.4749
    0 32 -4 412.106 161.627
    0 -32 -4 195.873 142.339
    0 -32 4 385.468 64.6295
    0 -32 4 380.106 166.378
    0 32 -5 3545.49 156.862
    0 -32 5 4130.19 177.571
    0 32 5 4005.08 220.522
    0 32 6 4861.72 279.434
    0 32 -6 4767.14 202.224
    0 -32 6 5112.87 219.668
    0 32 -7 257.37 65.482
    0 -32 7 235.596 69.549
    0 32 7 154.944 160.036
    0 -32 8 32.0886 71.1707
    0 32 8 -181.944 201.509
    0 32 -8 73.8622 72.391
    0 32 9 777.12 246.474
    0 32 -9 787.764 100.566
    0 -32 9 687.784 93.6422
    0 -32 10 1205.12 112.346
    0 32 -10 1053.41 122.228
    0 32 10 1141.39 281.575
    0 32 -11 759.176 123.513
    0 -32 11 529.173 100.234
    0 32 12 651.384 148.375
    0 32 -12 251.887 121.311
    0 32 13 576.601 139.683
    0 32 -13 670.219 126.999
    0 32 14 859.959 129.419
    0 32 -14 765.628 124.399
    0 32 15 923.043 112.135
    0 32 -15 731.654 112.478
    0 -33 0 57.1726 70.0281
    0 33 0 40.8911 57.5712
    0 -33 0 37.0375 114.733
    0 -33 -1 3406.61 271.156
    0 -33 1 3631.38 171.92
    0 33 1 3693.42 267.689
    0 33 -1 3368.69 141.522
    0 33 1 3690.87 171.685
    0 -33 1 3703.97 271.523
    0 -33 2 522.091 71.5709
    0 -33 -2 465.607 153.822
    0 33 2 435.494 149.626
    0 -33 2 541.659 149.708
    0 33 2 581.64 78.52
    0 33 -2 515.608 49.1885
    0 33 -3 11868.7 595.142
    0 -33 3 11729 454.25
    0 33 3 12124.4 470.433
    0 33 3 10988.4 581.979
    0 33 -3 11050.7 437.51
    0 -33 3 12149.5 599.134
    0 -33 -3 11123.5 590.585
    0 -33 4 1030.32 83.0738
    0 33 4 743.121 204.476
    0 -33 -4 885.226 183.009
    0 33 -4 936.675 70.7081
    0 33 4 979.953 109.634
    0 -33 5 4379.85 198.491
    0 33 5 4280.51 238.265
    0 -33 6 2123.96 119.652
    0 33 6 1869.32 182.436
    0 33 -6 1906.46 102.393
    0 33 -7 922.317 79.4924
    0 -33 7 1012.69 91.7612
    0 33 7 845.824 180.752
    0 -33 8 102.12 75.6918
    0 33 8 53.1936 196.457
    0 33 -8 68.9907 71.9121
    0 -33 9 195.774 85.4628
    0 33 -9 206.519 88.1718
    0 33 -10 5416.73 257.396
    0 33 10 5360.92 411.611
    0 -33 10 5932.68 260.491
    0 33 -11 7043.2 325.093
    0 -33 11 7694.71 320.929
    0 33 -12 172.577 114.778
    0 33 12 439.662 145.385
    0 33 13 413.897 136.715
    0 33 -13 482.248 121.299
    0 33 14 1637.71 147.158
    0 33 -14 1371.11 138.052
    0 -33 -15 -76.403 120.734
    0 34 0 11143.5 438.973
    0 -34 0 10784.9 444.318
    0 -34 0 10419.5 551.223
    0 34 1 384.458 70.2492
    0 -34 1 440.765 78.0214
    0 34 -1 371.306 41.0669
    0 34 1 450.092 148.565
    0 -34 -1 409.739 153.596
    0 -34 1 349.76 147.418
    0 34 2 112.982 69.3913
    0 -34 2 225.898 136.05
    0 -34 -2 32.1786 139.403
    0 -34 2 165.758 64.8855
    0 34 -2 160.72 41.8257
    0 34 2 141.388 143.572
    0 34 -3 30386.8 1143.43
    0 -34 3 30539.6 1306.26
    0 -34 3 31003.6 1160.57
    0 -34 -3 29419.1 1300.91
    0 34 3 31089.3 1174.97
    0 34 3 31124.1 1298.85
    0 34 -3 31323.1 1307.65
    0 34 -4 1192.46 78.634
    0 34 4 1263 120.206
    0 -34 4 1196.69 91.3129
    0 -34 5 119.913 66.1776
    0 34 -5 80.0857 59.6102
    0 34 5 185.25 110.66
    0 -34 6 137.896 68.2345
    0 34 6 50.7689 132.073
    0 34 7 4922.86 326.203
    0 34 -7 5179.05 224.515
    0 34 -8 65.7462 71.5742
    0 34 8 -78.3191 199.806
    0 -34 8 53.1973 76.669
    0 34 -9 7591.09 334.055
    0 -34 9 8757.63 347.903
    0 34 9 8036.95 481.464
    0 34 -10 1985.64 142.111
    0 -34 10 2274.4 142.979
    0 34 10 2126.87 313.293
    0 -34 11 549.51 94.2419
    0 34 -11 461.032 111.596
    0 34 -12 812.53 123.749
    0 34 12 835.148 152.27
    0 34 -13 281.198 113.115
    0 34 13 234.223 130.665
    0 34 -14 1109.52 127.553
    0 34 14 1360.96 139.679
    0 34 15 248.466 91.5938
    0 34 -15 207.334 108.635
    0 -34 -15 -38.2658 125.827
    0 35 0 203.997 66.5945
    0 -35 0 146.968 77.1591
    0 -35 0 155.117 133.742
    0 35 1 7902.27 456.828
    0 -35 1 8869.94 479.47
    0 35 -1 8821.46 363.694
    0 35 1 9094.66 366.423
    0 -35 1 8972.5 366.995
    0 -35 -1 8017.3 476.896
    0 -35 -2 7875.16 469.778
    0 -35 2 8657.44 348.737
    0 35 2 8403.86 458.286
    0 -35 2 8008.27 466.131
    0 35 2 8342.57 354.976
    0 35 -2 8387.75 323.434
    0 -35 -3 10624.6 578.954
    0 35 3 11014.1 574.282
    0 35 3 11401.7 464.286
    0 -35 3 11398.7 449.243
    0 35 -3 11078.6 428.645
    0 -35 4 2557.37 137.793
    0 35 -4 2491.89 120.567
    0 35 4 2652.91 166.639
    0 35 5 8624.03 403.211
    0 -35 5 9100.77 364.222
    0 35 -5 8699.89 350.663
    0 -35 6 4136.67 189.007
    0 35 6 3244.35 243.233
    0 -35 7 3102.53 161.724
    0 35 7 2617 246.727
    0 -35 8 21.7925 76.7388
    0 35 8 -109.245 196.611
    0 35 -8 90.0869 70.7583
    0 -35 9 155.417 86.9263
    0 35 9 256.615 244.168
    0 35 -9 200.551 83.5582
    0 35 10 281.413 252.724
    0 -35 10 283.342 88.1044
    0 35 -10 356.09 95.3447
    0 35 -11 226.941 100.722
    0 -35 11 46.2277 79.8369
    0 35 -12 193.257 108.44
    0 35 12 387.69 141.769
    0 35 13 196.399 130.569
    0 35 -13 110.328 106.601
    0 35 14 433.501 119.75
    0 35 15 151.227 91.8658
    0 35 -15 88.1383 105.513
    0 -36 0 7796.39 448.228
    0 36 0 7940.17 328.098
    0 -36 0 7554.77 334.184
    0 -36 1 1703.54 123.247
    0 -36 1 1771.58 213.411
    0 36 -1 1972.47 118.455
    0 -36 -1 1766.36 215.088
    0 36 1 1716.01 204.829
    0 36 1 1848.81 119.61
    0 36 2 17571.7 671.471
    0 -36 -2 16502.6 797.405
    0 36 -2 16714.1 637.862
    0 36 2 16064 777.718
    0 -36 2 17608.8 664.733
    0 36 -3 2588.36 119.518
    0 36 3 2552.22 158.421
    0 -36 3 2648.76 142.635
    0 36 -4 2470.08 123.345
    0 -36 4 2692.46 142.093
    0 36 4 2783.53 171.907
    0 36 -5 9407.5 383.535
    0 -36 5 10319.1 400.237
    0 36 5 9672.79 438.712
    0 -36 6 698.67 84.964
    0 36 6 701.426 159.976
    0 36 -6 641.105 79.2319
    0 36 7 1564.65 212.409
    0 -36 7 1620.08 117.694
    0 -36 8 280.254 82.2094
    0 36 8 315.322 204.134
    0 36 -9 765.853 93.6486
    0 -36 9 816.635 104.107
    0 36 9 708.723 246.963
    0 36 -10 360.522 91.6135
    0 -36 10 309.758 88.8158
    0 36 10 244.194 255.65
    0 -36 11 245.426 84.8426
    0 36 -11 382.788 101.24
    0 36 12 502.38 148.33
    0 36 13 117.923 126.94
    0 36 14 241.744 112.406
    0 36 -14 268.186 116.033
    0 36 -15 135.867 100.6
    0 -36 -15 -84.5401 119.665
    0 -37 0 161.983 145.143
    0 37 0 208.934 70.2867
    0 -37 -1 835.524 184.191
    0 37 1 552.313 155.001
    0 37 -1 780.841 86.8996
    0 -37 1 688.381 94.2028
    0 37 1 840.542 90.3468
    0 -37 2 15249.4 589.396
    0 37 2 14693.1 593.562
    0 37 2 13718.5 696.322
    0 37 3 3527.32 187.409
    0 -37 3 3552.29 170.945
    0 37 -3 3150.41 143.699
    0 -37 4 343.006 76.274
    0 37 4 415.347 104.78
    0 37 -4 352.416 59.0344
    0 37 -5 30.0251 60.2582
    0 37 5 183.52 126.897
    0 -37 5 138.754 75.8392
    0 37 6 1847.87 188.6
    0 -37 6 1909.43 121.59
    0 37 -6 1542.64 107.314
    0 37 -7 305.15 80.8962
    0 37 7 342.882 180.129
    0 -37 7 284.644 82.1695
    0 -37 8 974.597 103.377
    0 37 8 887.687 222.553
    0 37 9 5185 416.75
    0 -37 9 6382.33 281.421
    0 -37 10 632.147 96.4355
    0 37 10 548.691 264.524
    0 -37 11 59.924 79.9406
    0 37 12 874.54 155.857
    0 37 13 474.928 135.363
    0 37 -14 218.059 111.108
    0 37 14 182.791 109.53
    0 -37 -15 -15.5236 115
    0 38 0 20365 792.227
    0 -38 1 11219.2 466.049
    0 38 1 11072.8 463.446
    0 38 -1 11728.1 463.477
    0 38 2 4058.76 205.934
    0 -38 2 4059.62 200.675
    0 38 -3 679.247 61.4327
    0 -38 3 705.002 89.3059
    0 38 3 762.398 105.882
    0 38 -4 1135.44 79.2961
    0 38 4 1170.29 129.163
    0 -38 4 1244.07 101.992
    0 38 5 1816.22 171.311
    0 -38 5 2182.81 129.516
    0 38 -5 1795.91 107.203
    0 38 -6 4469.73 208.561
    0 -38 6 5202.83 227.598
    0 38 6 4537.81 287.528
    0 38 -7 366.029 82.1205
    0 38 7 398.573 184
    0 -38 7 452.63 90.0799
    0 38 -8 107.839 83.6837
    0 -38 8 65.1199 83.4394
    0 38 8 -120.305 205.435
    0 38 9 2103.65 297.175
    0 -38 9 2282.98 149.76
    0 38 10 833.401 271.423
    0 -38 10 515.959 95.8884
    0 38 12 212.247 142.695
    0 38 -13 327.448 118.717
    0 38 13 482.885 132.727
    0 38 -14 156.829 107.59
    0 38 14 240.693 114.521
    0 39 0 376.914 83.0994
    0 -39 1 10850.1 467.19
    0 39 1 11312.1 465.632
    0 39 -1 11775.3 465.108
    0 39 2 99.6042 83.7281
    0 -39 2 153.605 83.389
    0 39 3 158.909 94.3948
    0 -39 3 266.937 82.496
    0 39 -4 1280.67 83.9663
    0 -39 4 1484.88 111.397
    0 39 4 1265.32 135.573
    0 39 5 148.219 123.54
    0 39 -5 -13.1717 62.1324
    0 -39 5 70.163 75.7388
    0 -39 6 79.6667 81.3935
    0 39 -6 186.807 70.0114
    0 39 6 304.075 161.118
    0 39 7 2346.94 245.951
    0 39 -7 2560.01 145.728
    0 39 -8 374.503 89.1134
    0 39 8 283.364 207.63
    0 -39 8 365.263 90.9258
    0 39 -9 2834.24 172.861
    0 -39 9 3439.5 179.645
    0 39 9 2850.5 323.316
    0 39 -10 296.082 104.384
    0 39 10 395.5 262.286
    0 -39 10 294.38 91.6082
    0 39 -11 64.469 106.476
    0 39 -12 169.054 113.379
    0 39 12 370.314 144.569
    0 39 -13 265.304 112.701
    0 39 13 344.008 132.134
    0 39 -14 213.864 104.274
    0 39 14 160.793 110.208
    0 40 0 6803.05 301.549
    0 40 1 2524.6 154.945
    0 40 -1 2588.36 152.985
    0 -40 1 2562.84 163.028
    0 40 2 8290.25 357.14
    0 -40 2 8025.25 352.367
    0 -40 3 11934 486.466
    0 40 3 11887.4 501.489
    0 -40 4 11741.2 474.119
    0 40 4 11328.1 498.423
    0 40 5 134.071 132.509
    0 -40 5 152.337 87.0956
    0 40 -5 142.831 65.6269
    0 40 -6 81.8897 69.9444
    0 40 6 167.257 155.534
    0 -40 6 35.3945 83.2973
    0 40 7 82.0713 175.54
    0 -40 7 119.907 86.2811
    0 40 -7 95.119 75.4726
    0 40 -8 121.586 85.0539
    0 -40 8 133.289 88.0469
    0 40 8 -13.0847 211.015
    0 40 9 1550.69 288.377
    0 -40 9 1962.92 138.73
    0 40 -9 1770.49 135.33
    0 -40 10 470.711 96.8429
    0 40 10 565.765 265.447
    0 40 -10 389.551 105.527
    0 40 -11 -14.6382 103.188
    0 40 12 1316.22 163.542
    0 40 -12 1083 132.368
    0 40 13 393.348 131.372
    0 40 -13 359.69 111.104
    0 40 14 182.249 106.938
    0 40 -14 180.154 100.135
    0 41 0 186.991 79.8865
    0 -41 1 6777.78 315.338
    0 41 1 7017.07 309.76
    0 41 -1 6848.89 306.084
    0 41 2 7765.83 347.151
    0 -41 2 7666.09 343.881
    0 41 -2 8072.26 344.056
    0 -41 3 525.625 96.099
    0 41 3 580.591 109.411
    0 -41 4 2170.81 145.287
    0 41 4 2375.82 179.534
    0 -41 5 13426.9 518.806
    0 41 5 13171.3 562.663
    0 41 -5 12207.9 490.728
    0 41 -6 1342.16 98.0916
    0 -41 6 1428.94 121.229
    0 41 6 1255.81 190.839
    0 41 -7 87.2673 75.3863
    0 41 7 128.396 179.648
    0 -41 7 117.929 84.4463
    0 41 8 4138.2 347.971
    0 41 -8 4381.44 218.303
    0 41 -9 218.228 94.4731
    0 41 9 304.091 252.419
    0 -41 9 188.125 93.9604
    0 41 -10 228.813 102.174
    0 -41 10 168.596 90.1161
    0 41 10 137.941 262.744
    0 41 -11 10.1658 104.528
    0 41 -12 62.1586 106.132
    0 41 12 361.226 140.644
    0 41 13 206.566 124.116
    0 41 -13 130.925 103.816
    0 41 14 66.0458 101.171
    0 41 -14 159.184 96.6276
    0 42 0 11.2039 78.2609
    0 42 1 963.009 104.496
    0 42 -1 1005.88 102.847
    0 -42 1 930.568 118.761
    0 -42 2 869.794 108.637
    0 42 -2 881.799 100.115
    0 42 2 958.297 113.08
    0 42 3 1482.14 139.142
    0 -42 3 1446.46 125.19
    0 -42 4 7547.12 328.723
    0 42 4 7208.24 355.867
    0 -42 5 738.008 107.362
    0 42 5 879.672 157.995
    0 42 6 3303.5 250.94
    0 -42 6 3762.27 185.64
    0 -42 7 542.665 100.724
    0 42 7 449.63 194.175
    0 42 -7 481.768 81.2431
    0 42 -8 1657.81 123.234
    0 -42 8 1983.8 140.153
    0 42 8 1637.57 269.398
    0 -42 9 798.369 105.265
    0 42 9 452.534 252.586
    0 42 -9 658.652 102.54
    0 42 -10 1586.97 134.995
    0 -42 10 1847.99 136.063
    0 42 10 1757.21 308.826
    0 42 -11 25.6473 101.492
    0 42 12 355.894 140.013
    0 42 -12 119.297 105.881
    0 42 13 130.278 121.142
    0 42 -13 158.012 99.9799
    0 42 14 105.24 100.117
    0 43 0 25.7001 79.9509
    0 43 -1 136.773 80.9671
    0 43 1 90.35 83.0971
    0 43 2 1107.94 120.021
    0 -43 2 1194.81 125.191
    0 43 -2 1151.57 111.644
    0 -43 3 1971.43 143.419
    0 43 3 1801.53 151.532
    0 43 4 311.327 128.121
    0 -43 4 299.896 98.7804
    0 -43 5 1971.35 141.543
    0 43 5 1723.19 184.372
    0 -43 6 79.9851 90.4286
    0 43 6 170.014 161.253
    0 43 -7 85.8255 76.8842
    0 43 7 121.727 179.927
    0 -43 7 273.089 97.1408
    0 43 8 184.267 225.83
    0 -43 8 301.522 98.7812
    0 43 -8 169.185 83.0586
    0 -43 9 113.774 92.5201
    0 43 -9 172.191 91.9472
    0 43 9 -22.9265 248.163
    0 43 -10 1643.11 133.563
    0 43 10 1645.22 307.021
    0 -43 10 1935.4 139.119
    0 43 -11 142.328 100.315
    0 43 -12 55.0959 99.387
    0 43 12 374.428 139.145
    0 43 13 143.99 119.58
    0 43 14 183.698 99.6667
    0 44 0 1090.34 113.336
    0 44 -1 103.988 83.7976
    0 44 1 127.359 92.776
    0 44 2 3773.57 215.915
    0 44 -2 4111.9 210.384
    0 -44 2 3820.5 215.062
    0 44 3 186.961 108.993
    0 -44 3 142.689 98.5297
    0 -44 4 701.037 110.382
    0 44 4 737.138 133.523
    0 44 5 1507.19 180.754
    0 -44 5 1725.02 138.333
    0 44 6 918.751 189.584
    0 -44 6 986.121 119.076
    0 44 7 -188.624 189.793
    0 -44 7 64.8315 92.1152
    0 -44 8 106.589 96.4899
    0 44 8 124.319 223.767
    0 -44 9 169.034 96.8222
    0 44 9 -30.7453 244.512
    0 44 -9 148.813 90.2521
    0 44 10 227.835 259.23
    0 -44 10 179.537 94.4826
    0 44 -10 59.5012 94.2586
    0 44 12 159.214 135.563
    0 44 13 78.3844 117.415
    0 45 0 129.81 89.5383
    0 45 -1 2555.16 163.154
    0 45 1 2508.56 165.859
    0 -45 2 6527.6 317.091
    0 45 2 6744.82 320.004
    0 45 -2 6895.33 311.366
    0 45 3 108.643 108.038
    0 -45 3 -2.55581 102.27
    0 45 -3 111.219 92.6812
    0 -45 4 2238.76 160.038
    0 45 4 2097.14 184.253
    0 45 5 -64.8551 141.007
    0 -45 5 70.1937 98.1998
    0 -45 6 1099.79 122.297
    0 45 6 560.41 185.477
    0 45 7 53.91 193.758
    0 -45 7 62.2822 98.6397
    0 -45 8 1120.09 124.682
    0 45 8 1081.47 249.258
    0 -45 9 1391.39 126.572
    0 45 9 834.13 269.092
    0 45 10 454.757 266.337
    0 45 12 247.761 134.874
    0 45 13 209.533 119.274
    0 46 0 7086.89 326.741
    0 46 -1 170.179 89.7555
    0 46 1 -13.7606 92.489
    0 -46 2 255.155 112.966
    0 46 -2 404.799 104.601
    0 46 2 393.595 112.561
    0 46 -3 457.429 99.5667
    0 46 3 519.053 126.096
    0 -46 3 323.36 110.322
    0 46 4 90.6765 128.367
    0 -46 4 98.3179 104.265
    0 -46 5 56.047 98.8473
    0 46 5 -48.7347 146.192
    0 -46 6 2654.66 171.421
    0 46 6 2202.76 235.064
    0 -46 7 94.4206 102.719
    0 46 7 54.716 190.338
    0 -46 8 233.962 106.215
    0 46 8 218.31 227.596
    0 -46 9 869.107 115.752
    0 46 9 828.261 268.179
    0 46 10 234.33 256.528
    0 46 12 350.858 136.364
    0 47 0 209.643 99.8854
    0 47 -1 89.7972 91.6644
    0 47 1 -28.6501 95.7018
    0 47 2 1637.25 151.578
    0 47 -2 1635.19 141.074
    0 -47 3 975.479 132.876
    0 47 3 919.507 139.882
    0 47 -3 1055.38 121.868
    0 47 4 5328.14 301.218
    0 -47 4 5532.76 277.076
    0 -47 5 763.785 122.728
    0 47 5 625.681 162.819
    0 -47 6 73.2191 106.11
    0 47 6 32.0474 175.619
    0 -47 7 1193.35 130.754
    0 47 7 854.228 223.772
    0 47 8 4289.97 362.323
    0 -47 8 4834.4 246.301
    0 47 9 203.549 250.236
    0 -47 9 344.261 106.552
    0 47 10 2117.54 314.244
    0 47 12 326.566 133.211
    0 47 13 295.518 119.785
    0 48 0 2962.77 188.899
    0 48 -1 622.469 111.411
    0 48 1 522.074 114.571
    0 48 -2 654.728 115.082
    0 48 2 571.22 124.026
    0 -48 3 52.8739 112.564
    0 48 3 185.445 119.544
    0 48 -3 145.294 99.2222
    0 48 4 3245.3 230.188
    0 -48 4 3097.14 201.601
    0 -48 5 135.556 114.878
    0 48 5 108.046 157.97
    0 -48 6 5504.27 275.123
    0 48 6 5248.63 342.381
    0 48 7 479.229 212.912
    0 -48 7 513.733 116.979
    0 -48 8 1685.5 148.643
    0 48 8 1283.09 259.501
    0 48 9 1375.5 283.702
    0 -48 9 2007.4 148.989
    0 48 10 524.734 270.344
    0 48 12 294.054 129.804
    0 48 13 192.35 116.784
    0 49 0 86.1429 100.382
    0 49 1 603.917 120.61
    0 49 -1 734.246 118.28
    0 49 2 4955.47 269.019
    0 49 -2 4966.83 258.719
    0 -49 3 512.489 129.773
    0 49 -3 642.334 116.926
    0 49 3 502.366 134.056
    0 -49 4 12007.4 513.17
    0 49 4 11460.2 537.857
    0 49 -4 12091.8 510.285
    0 49 5 1117.22 184.15
    0 -49 5 1102.82 137.479
    0 49 6 318.767 186.671
    0 -49 6 342.903 118.961
    0 49 7 31.8495 199.737
    0 -49 7 76.4428 110.091
    0 -49 8 104.355 106.441
    0 49 8 214.496 234.596
    0 -49 9 114.05 101.928
    0 49 9 -54.5058 246.112
    0 49 10 959.013 281.162
    0 49 12 568.265 134.646
    0 50 0 7382.34 348.526
    0 50 -1 144.787 103.418
    0 50 1 48.2175 111.745
    0 50 2 4301.71 250.654
    0 50 -2 4330.16 238.665
    0 50 3 2979.16 217.753
    0 50 -3 3445.49 203.038
    0 -50 4 860.609 142.532
    0 50 -4 791.241 125.016
    0 50 4 730.698 160.765
    0 -50 5 65.6145 119.671
    0 50 5 39.61 162.558
    0 50 6 555.619 200.818
    0 -50 6 1008.35 136.829
    0 50 7 51.3708 198.916
    0 -50 7 84.437 114.764
    0 50 8 717.586 249.457
    0 -50 8 964.409 130.111
    0 50 9 185.696 251.59
    0 -50 9 34.43 102.201
    0 50 10 2083.25 306.555
    0 50 12 189.831 130.619
    0 51 0 172.104 109.751
    0 51 1 183.124 114.207
    0 51 -1 246.469 108.334
    0 51 -2 2002.86 159.622
    0 51 2 1650.98 165.644
    0 51 -3 4328.92 239.87
    0 51 3 4140.15 259.407
    0 51 4 1618.08 191.398
    0 -51 4 1541.43 159.823
    0 51 -4 1582.54 150.448
    0 51 5 805.951 185.602
    0 -51 5 1059.06 145.587
    0 -51 6 -57.359 120.818
    0 51 6 97.5155 182.148
    0 51 7 516.967 220.852
    0 -51 7 482.732 127.541
    0 51 8 688.112 248.237
    0 -51 8 870.974 130.158
    0 51 9 161.15 245.835
    0 51 10 474.005 259.353
    0 51 12 252.434 123.322
    0 52 0 2238.58 172.106
    0 52 -1 956.661 130.731
    0 52 1 879.577 137.221
    0 52 -2 390.123 114.981
    0 52 2 224.848 127.252
    0 52 3 535.908 138.332
    0 52 -3 358.073 118.848
    0 52 4 546.998 157.751
    0 52 -4 709.515 121.195
    0 52 5 704.395 183.974
    0 -52 5 504.855 137.282
    0 -52 6 969.966 144.45
    0 52 6 575.924 198.956
    0 52 7 26.2794 208.034
    0 -52 7 186.737 123.157
    0 52 8 86.6312 223.829
    0 -52 8 110.474 114.186
    0 52 9 7.66135 244.986
    0 52 10 247.324 251.024
    0 52 12 373.083 121.84
    0 53 0 149.144 114.543
    0 53 1 328.758 126.062
    0 53 -1 259 114.578
    0 53 2 396.011 133.952
    0 53 -2 468.676 120.467
    0 53 3 441.138 145.197
    0 53 -3 432.479 118.797
    0 53 4 357.967 156.73
    0 53 -4 180.634 111.588
    0 -53 5 680.925 143.039
    0 53 -5 710.373 129.249
    0 53 5 771.983 192.978
    0 53 6 -29.6245 194.511
    0 -53 6 47.7423 128.63
    0 53 7 638.573 223.644
    0 -53 7 542.847 134.041
    0 -53 8 109.081 117.135
    0 53 8 145.196 232.543
    0 53 9 491.048 250.291
    0 53 10 695.271 261.122
    0 53 12 166.073 118.062
    0 54 0 4346.47 249.905
    0 54 -1 542.866 123.517
    0 54 1 357.401 134.083
    0 54 -2 1046.52 139.42
    0 54 2 981.906 155.122
    0 54 -3 489.449 119.836
    0 54 3 506.799 145.813
    0 54 -4 73.4835 110.632
    0 54 4 19.1282 151.981
    0 54 5 360.269 185.239
    0 54 -5 939.246 137.081
    0 -54 6 4007.97 243.727
    0 54 6 3733.4 309.154
    0 54 7 -33.3452 205.376
    0 -54 7 21.4269 121.654
    0 54 8 79.2523 230.931
    0 -54 8 62.1404 117.863
    0 54 9 393.903 243.706
    0 54 10 107.164 238.659
    0 55 0 169.587 120.082
    0 55 -1 94.6219 117.63
    0 55 1 144.271 124.349
    0 55 -2 7274.62 352.98
    0 55 2 7087.38 365.191
    0 55 3 141.499 151.06
    0 55 -3 102.7 113.53
    0 55 4 310.408 164.55
    0 55 -4 306.16 123.776
    0 55 5 1612.56 222.798
    0 55 -5 2242.09 178.03
    0 55 6 685.545 208.001
    0 55 7 279.333 216.75
    0 -55 7 3.10658 124.23
    0 55 8 627.054 241.944
    0 -55 8 419.477 125.72
    0 55 9 95.6561 239.991
    0 55 10 319.118 237.67
    0 56 0 433.335 132.309
    0 56 1 167.906 133.1
    0 56 -1 233.093 122.188
    0 56 -2 5803.55 303.187
    0 56 2 5647.27 316.906
    0 56 3 1814.05 199.158
    0 56 -3 1867.02 169.056
    0 56 4 4117.61 296.627
    0 56 -4 4945.45 263.296
    0 56 -5 350.319 125.687
    0 56 5 205.019 183.047
    0 56 6 566.198 214.14
    0 56 7 40.2744 212.148
    0 56 8 227.604 232.108
    0 56 9 287.581 240.2
    0 56 10 751.666 249.77
    0 57 0 106.202 129.844
    0 57 1 3511.71 242.257
    0 57 -1 3925.72 237.833
    0 57 -2 1290.12 155.186
    0 57 2 1201.44 172.662
    0 57 3 188.619 154.521
    0 57 -3 130.353 122.613
    0 57 -4 521.153 129.776
    0 57 4 417.169 174.872
    0 57 5 163.52 184.724
    0 57 -5 38.0649 114.546
    0 57 6 172.124 200.427
    0 57 7 219.648 215.277
    0 57 8 328.393 234.674
    0 57 9 261.417 242.763
    0 57 10 388.179 231.025
    0 57 -11 352.752 112.848
    0 58 0 3697.13 242.783
    0 58 1 315.364 145.459
    0 58 -1 272.964 132.791
    0 58 -2 350.266 132.924
    0 58 2 410.125 150.333
    0 58 -3 2028.03 179.154
    0 58 3 2241.45 216.216
    0 58 -4 590.205 132.047
    0 58 4 508.427 182.368
    0 58 -5 -17.4329 112.524
    0 58 5 158.298 180.786
    0 58 6 -6.19959 196.862
    0 58 7 227.175 217.09
    0 58 8 97.2198 227.835
    0 58 9 20.5635 233.913
    0 58 10 130.402 211.816
    0 59 0 122.837 135.571
    0 59 1 380.364 146.096
    0 59 -1 281.674 132.447
    0 59 2 1343.23 180.825
    0 59 -2 1423.47 161.942
    0 59 -3 277.852 127.894
    0 59 3 120.607 159.385
    0 59 4 995.134 195.194
    0 59 -4 1166.42 149.386
    0 59 5 17.1914 181.575
    0 59 -5 133.124 114.223
    0 59 6 93.4951 198.106
    0 59 -6 89.2554 115.276
    0 59 7 13.3494 212.943
    0 59 8 89.3234 232.905
    0 59 9 281.331 235.376
    0 60 0 1255.2 165.416
    0 60 -1 470.43 137.277
    0 60 1 488.94 149.148
    0 60 -2 157.018 124.784
    0 60 2 217.383 150.771
    0 60 3 269.151 164.503
    0 60 -3 127.579 120.453
    0 60 4 486.32 180.429
    0 60 -4 760.208 138.729
    0 60 5 -11.5725 183.626
    0 60 -5 140.106 116.465
    0 60 -6 548.009 127.098
    0 60 6 487.543 208.791
    0 60 7 163.837 213.649
    0 60 8 -20.06 220.8
    0 60 9 148.316 222.645
    0 61 0 114.216 136.793
    0 61 1 392.503 149.629
    0 61 -1 257.297 135.243
    0 61 -2 1580.49 165.046
    0 61 2 1265.69 184.66
    0 61 3 44.5349 159.693
    0 61 -3 14.6266 121.272
    0 61 4 272.853 175.941
    0 61 -4 184.995 120.998
    0 61 5 126.345 184.942
    0 61 -5 254.205 120.218
    0 61 6 -43.1766 194.874
    0 61 -6 238.115 120.472
    0 61 7 247.041 220.53
    0 61 8 557.336 238.603
    0 61 9 243.239 224.937
    0 62 0 1156.57 169.44
    0 62 1 379.612 151.549
    0 62 -1 379.738 138.942
    0 62 -2 250.006 131.125
    0 62 2 437.865 157.143
    0 62 -3 1891.46 175.08
    0 62 3 1955.42 215.134
    0 62 -4 89.0838 120.872
    0 62 4 -26.9389 175.326
    0 62 -5 276.001 118.399
    0 62 5 69.1116 186.454
    0 62 6 -18.4005 196.012
    0 62 -6 141.395 115.562
    0 62 7 205.34 211.103
    0 62 8 367.283 225.677
    0 62 9 347.596 215.824
    0 63 0 54.3936 138.078
    0 63 -1 1274.62 166.282
    0 63 1 1253.81 179.144
    0 63 2 1029.43 182.341
    0 63 -2 1310.78 163.219
    0 63 3 191.687 165.238
    0 63 -3 439.925 130.787
    0 63 -4 779.063 136.396
    0 63 4 686.551 187.869
    0 63 -5 297.417 119.251
    0 63 5 184.165 187.523
    0 63 6 139.994 199.836
    0 63 -6 42.9629 110.177
    0 63 7 105.849 215.799
    0 63 8 153.903 212.982
    0 64 0 272.726 144.209
    0 64 -1 51.7928 133.021
    0 64 1 141.488 143.162
    0 64 2 720.109 174.138
    0 64 -2 853.161 150.877
    0 64 -3 73.0132 122.214
    0 64 3 258.283 165.727
    0 64 4 151.465 180.425
    0 64 -4 200.178 121.408
    0 64 5 229.233 194.373
    0 64 -5 297.789 121.339
    0 64 -6 103.69 112.711
    0 64 6 77.1716 198.449
    0 64 7 322.805 211.254
    0 64 8 363.116 213.498
    0 65 0 -79.6027 136.359
    0 65 -1 11.9294 131.046
    0 65 1 136.895 142.317
    0 65 -2 268.746 131.829
    0 65 2 370.689 164.102
    0 65 3 420.221 175.385
    0 65 -3 774.027 141.682
    0 65 -4 410.716 126.277
    0 65 4 366.554 185.15
    0 65 -5 1250.78 146.8
    0 65 5 903.065 214.24
    0 65 -6 216.206 112.991
    0 65 6 17.5138 194.674
    0 65 -7 289.069 110.707
    0 65 7 177.74 209.409
    0 66 0 239.785 146.52
    0 66 -1 147.439 136.227
    0 66 1 311.888 150.298
    0 66 2 33.0838 150.794
    0 66 -2 71.3288 128.647
    0 66 -3 183.075 124.765
    0 66 3 322.924 173.324
    0 66 4 610.05 188.336
    0 66 -4 789.98 133.731
    0 66 5 78.4352 188.604
    0 66 -5 84.8455 114.453
    0 66 6 263.48 200.827
    0 66 -6 180.208 113.828
    0 66 -7 269.305 109.895
    0 66 7 264.037 205.952
    0 67 0 100.095 135.557
    0 67 -1 -11.813 130.49
    0 67 1 327.458 152.511
    0 67 2 355.475 163.405
    0 67 -2 261.28 129.552
    0 67 -3 494.35 132.122
    0 67 3 295.015 174.647
    0 67 -4 137.583 115.409
    0 67 4 -26.4196 176.891
    0 67 5 230.797 192.223
    0 67 -5 89.4254 113.071
    0 67 6 139.749 196.174
    0 67 -6 132.573 108.693
    0 67 -7 257.146 108.255
    0 68 0 94.7453 135.082
    0 68 1 227.325 146.791
    0 68 -1 11.7317 130.491
    0 68 -2 18.3557 122.985
    0 68 2 124.79 157.095
    0 68 -3 69.6169 120.358
    0 68 3 152.872 170.024
    0 68 -4 334.408 123.11
    0 68 4 249.383 184.827
    0 68 -5 319.18 115.583
    0 68 5 289.556 190.741
    0 68 -6 397.009 114.65
    0 68 6 330.548 196.133
    0 69 0 92.9004 137.88
    0 69 1 560.356 159.365
    0 69 -1 720.466 148.405
    0 69 2 50.6859 157.639
    0 69 -2 188.43 127.549
    0 69 3 -33.8179 164.086
    0 69 -3 -37.4077 118.778
    0 69 4 40.6032 179.317
    0 69 5 83.2901 180.994
    0 69 -5 45.0462 106.984
    0 70 0 495.392 148.973
    0 70 -1 332.669 135.206
    0 70 1 238.907 150.816
    0 70 2 198.247 157.93
    0 70 -2 193.867 124.503
    0 70 -3 89.7387 118.719
    0 70 3 75.5232 164.883
    0 70 4 -64.1565 175.126
    0 70 -4 55.6793 111.272
    0 70 -5 476.97 114.837
    0 71 0 15.5553 133.337
    0 71 -1 502.112 139.712
    0 71 1 530.209 154.552
    0 71 2 421.265 162.619
    0 71 -2 395.414 131.854
    0 71 3 241.413 171.416
    0 71 -3 212.12 121.861
    0 71 -4 12.03 108.777
    0 72 0 87.7516 131.729
    0 72 1 196.494 146.52
    0 72 -1 194.56 128.068
    0 72 -2 198.84 121.793
    0 72 2 471.248 160.367
    0 72 -3 1513.5 156.885
    1 0 -18 423.692 93.2094
    1 0 -17 327.726 102.105
    1 0 -16 78.9817 106.539
    1 0 -15 26.2328 119.182
    1 0 -14 204.272 133.56
    -1 0 13 256.847 102.356
    1 0 -13 69.5512 135.607
    1 0 -12 766.792 155.094
    -1 0 12 975.169 113.374
    -1 0 11 -15.3756 89.2005
    -1 0 10 469.337 88.3678
    -1 0 9 51.7884 78.6055
    1 0 -9 -16.4957 224.143
    -1 0 8 19246.3 725.425
    1 0 -8 16412.4 975.674
    1 0 -8 17201.5 944.913
    1 0 -7 115.818 230.043
    1 0 -7 187.851 222.212
    -1 0 7 34.1882 60.0152
    -1 0 6 1849.53 102.495
    1 0 -6 1892.6 298.903
    -1 0 5 117.148 46.2878
    1 0 -5 -32.4145 173.323
    1 0 -5 -18.1053 171.37
    1 0 -4 5504.73 390.323
    1 0 -4 6398.03 393.866
    -1 0 4 5514.53 223.28
    1 0 -3 40.6216 131.805
    1 0 -3 -45.7377 132.231
    -1 0 1 29.1673 47.9401
    1 0 -1 38.9138 39.8679
    -1 0 0 32882.1 1214.23
    1 0 0 30757.1 1169.17
    -1 0 -1 5.84466 135.979
    -1 0 -1 34.487 47.7168
    -1 0 -2 31543.1 1347.57
    -1 0 -2 31158 1221.44
    -1 0 -3 14.2639 112.375
    -1 0 -4 39284.4 1592.55
    1 0 5 41.2024 39.9754
    -1 0 -5 33.5909 129.636
    -1 0 -6 1133.12 237.936
    -1 0 -6 1360.46 338.373
    1 0 6 1513.91 82.7884
    -1 0 -6 1187.96 116.854
    1 0 7 47.8762 51.5929
    -1 0 -7 129.157 198.435
    -1 0 -7 -3.26548 89.0297
    1 0 8 32935.2 1268.75
    -1 0 -8 37626.6 1337.5
    -1 0 -9 -111.159 95.0956
    1 0 9 -19.815 61.3801
    -1 0 -10 2864.92 204.281
    1 0 10 2625.78 138.982
    -1 0 -11 229.112 125.935
    1 0 11 94.1709 73.7113
    -1 0 -12 2973.47 220.872
    -1 0 -13 1114.43 149.289
    -1 0 -14 219.697 102.622
    -1 0 -15 84.9355 87.8827
    -1 0 -15 155.24 86.9408
    -1 0 -16 137.801 84.6368
    -1 0 -17 25.3865 77.0064
    1 -1 -17 361.162 100.476
    1 1 -17 496.384 102.898
    1 1 -16 111.327 105.88
    1 -1 -16 23.2907 106.164
    1 -1 -15 269.608 125.073
    1 1 -15 57.4082 115.196
    1 1 -14 432.05 143.835
    1 -1 -14 262.662 139.477
    1 -1 -13 729.377 153.911
    -1 -1 13 793.982 110.338
    1 1 -13 705.355 150.8
    -1 1 13 784.561 113.854
    1 -1 -12 369.961 148.005
    1 1 -12 280.931 137.206
    -1 1 12 154.618 101.87
    -1 -1 12 109.032 93.0088
    -1 -1 11 565.43 96.5441
    -1 1 11 692.254 98.4313
    -1 -1 10 18.7203 79.9528
    -1 1 10 82.7008 83.2827
    -1 1 9 6593.31 280.564
    -1 -1 9 6507.54 280.933
    1 1 -8 1442.51 281.31
    1 1 -8 1268.08 319.409
    1 -1 -8 1567.71 303.632
    -1 -1 8 977.97 91.6433
    -1 1 8 911.721 89.239
    1 -1 -8 818.573 277.447
    1 -1 -7 1091.54 271.629
    1 1 -7 1155.55 258.323
    1 1 -7 1158.23 289.626
    -1 -1 7 1210.82 84.1869
    1 -1 -7 911.717 263.889
    -1 1 7 1112.52 91.4503
    -1 1 6 60809.1 2202.89
    1 -1 -6 58104.1 2407.51
    1 -1 -6 53175.1 2431.24
    -1 -1 6 59478.6 2200.51
    1 1 -6 49647.7 2419.53
    1 1 -6 57223.7 2411.49
    1 -1 -5 6699.19 461.544
    1 -1 -5 7494.5 443.395
    1 1 -5 6309.42 449.069
    -1 -1 5 7032.02 271.782
    1 1 -5 6549.71 435.857
    -1 1 5 6727.19 274.207
    -1 -1 4 37847.6 1349.09
    1 -1 -4 32133.9 1506.73
    1 1 -4 32730.9 1497.95
    1 1 -4 29681.4 1493.26
    1 -1 -4 36424.6 1492.65
    -1 -1 4 35769.6 1354.63
    1 -1 -3 13645.2 617.674
    1 -1 -3 14161 635.593
    1 1 -3 13429.2 635.909
    1 1 -2 141098 5252.5
    1 -1 -2 143429 5234.91
    -1 1 2 138086 5251.7
    1 -1 -2 140181 5241.46
    -1 1 1 1090.66 78.2932
    1 1 -1 1170.23 69.6916
    1 -1 -1 1028.06 75.4666
    1 1 0 209444 7633.87
    1 -1 0 204752 7590.43
    -1 1 0 205459 7590.29
    1 1 1 9425.07 486.507
    -1 -1 -1 10110.7 481.34
    1 -1 1 9930.82 402.31
    -1 1 -1 9103.36 477.748
    -1 -1 -1 9526.57 392.658
    -1 1 -1 9600.42 396.241
    -1 -1 -2 22364.5 896.307
    -1 -1 -2 21990.1 1006.71
    -1 1 -2 22361.6 1014.18
    -1 1 -2 22245.4 892.289
    -1 1 -3 1647.58 167.131
    -1 1 -4 10505.6 528.149
    -1 1 -4 10337.8 416.301
    1 -1 5 3503.77 142.309
    -1 1 -5 3118.22 170.368
    1 1 5 3432.21 144.199
    -1 1 -5 2943.37 280.927
    -1 1 -6 6938.44 480.965
    -1 1 -6 6995.32 597.058
    -1 -1 -6 7550.32 602.494
    -1 1 -6 8016.32 350.008
    1 -1 6 7670.07 306.06
    1 1 6 8051.46 308.723
    -1 -1 -6 7982.68 501.223
    1 1 7 7057.87 282.984
    -1 -1 -7 6044.56 560.343
    -1 1 -7 7620.66 492.411
    -1 -1 -7 7056.29 496.595
    1 -1 7 6879.31 280.582
    -1 1 -7 7339.05 331.714
    -1 -1 -7 7216.25 336.385
    -1 1 -7 5747.17 570.32
    1 1 8 465.116 68.4398
    -1 -1 -8 260.944 109.697
    1 -1 8 469.031 68.0749
    1 -1 9 1156.1 87.8349
    -1 -1 -9 1325.47 148.138
    -1 1 -9 1185.19 134.347
    1 1 9 1232.68 91.4784
    -1 -1 -10 104.368 107.623
    1 -1 10 70.5954 67.3758
    -1 1 -10 167.331 126.689
    1 1 10 131.616 71.6809
    1 1 11 2009.18 122.366
    1 -1 11 2049.77 121.147
    -1 1 -11 2049.72 179.276
    -1 -1 -11 1996 182.362
    1 1 12 4466.29 213.442
    -1 1 -12 4802.95 283.04
    -1 -1 -12 5159.74 288.838
    -1 1 -13 1795.09 166.547
    -1 -1 -13 1682.38 165.958
    -1 1 -14 353.653 108.307
    -1 -1 -14 251.208 102.033
    -1 -1 -15 171.11 87.4078
    -1 1 -15 300.921 95.6332
    -1 -1 -15 95.4703 91.0891
    -1 1 -15 153.01 87.7234
    -1 1 -16 152.444 85.0101
    -1 -1 -16 224.457 85.9184
    -1 -1 -16 214.004 81.6984
    -1 1 -17 89.268 77.7727
    -1 -1 -17 108.595 77.8748
    1 -2 -17 223.742 98.3772
    1 2 -17 316.358 98.1354
    1 2 -16 115.187 109.54
    1 -2 -16 28.1126 103.325
    1 2 -15 133.389 115.043
    1 -2 -15 154.287 127.088
    1 -2 -14 546.38 150.343
    1 2 -14 699.051 150.689
    1 2 -13 453.809 142.022
    -1 2 13 353.559 102.37
    1 -2 -13 612.183 154.258
    1 -2 -12 110.762 145.506
    -1 -2 12 18.3186 89.3848
    -1 2 12 366.323 103.529
    1 2 -12 -16.6537 128.85
    -1 2 11 479.52 94.5587
    -1 -2 11 404.908 94.2273
    -1 -2 10 2024.07 131.517
    -1 2 10 1997.5 132.94
    -1 2 9 237.843 79.0716
    -1 -2 9 254.945 76.1098
    1 2 -9 253.091 242.759
    -1 2 8 10073.6 404.694
    1 2 -8 7927.4 607.14
    1 2 -8 8479.7 646.913
    1 -2 -8 8915.08 637.399
    -1 -2 8 10563.1 403.013
    1 -2 -8 9057.15 596.209
    -1 2 7 2081.17 122.434
    1 2 -7 1684.89 310.338
    1 -2 -7 1841.86 311.086
    1 -2 -7 1916.66 299.13
    1 2 -7 1733.21 309.744
    -1 -2 7 2228.81 114.914
    1 -2 -6 87.2208 212.396
    1 -2 -6 306.579 230.016
    -1 2 6 468.705 71.2701
    -1 -2 6 506.679 64.6131
    1 2 -6 487.554 239.052
    1 2 -6 219.208 218.56
    -1 2 5 1339.81 82.7333
    1 -2 -5 1246.8 220.277
    -1 -2 5 1488.03 77.1045
    1 -2 -5 1025.03 214.774
    1 2 -5 1186.25 229.994
    -1 -2 4 84722.2 3126.61
    1 -2 -4 86190.3 3261.11
    1 -2 -4 82691.4 3295.89
    1 -2 -3 53110.7 2101.07
    1 -2 -3 56197.2 2126.52
    1 -2 -2 164194 6040.26
    1 2 -2 163333 6065.85
    -1 2 2 160535 6056.96
    1 2 -1 244804 9023.09
    -1 2 0 37691 1401.96
    1 -2 0 36909.1 1401.31
    -1 -2 -1 114117 4349.04
    1 2 1 117676 4443.22
    -1 -2 -1 122386 4429.98
    -1 2 -1 118134 4355.66
    1 -2 1 117899 4359.2
    -1 2 -2 155089 5920.58
    1 2 2 161811 6045.31
    -1 -2 -2 166676 6041.51
    -1 2 -3 -13.4542 93.5938
    -1 2 -4 54566.6 2136.39
    -1 2 -4 54283.2 2029.86
    1 -2 5 1521.39 76.8722
    1 2 5 1604.62 82.2014
    -1 2 -5 1608.03 107.014
    -1 2 -6 1011.02 320.28
    -1 2 -6 1031.43 101.034
    -1 -2 -6 912.359 305.939
    -1 2 -6 898.278 193.459
    1 -2 6 928.706 64.8056
    1 2 6 991.143 72.544
    -1 -2 -7 3746.56 457.047
    -1 -2 -7 4593.46 395.548
    1 2 7 4562.94 196.771
    -1 2 -7 4463.14 384.122
    -1 2 -7 5201.41 243.879
    -1 2 -7 3930.69 483.188
    1 -2 7 4485.01 192.539
    -1 2 -8 445.4 100.605
    -1 -2 -8 468.743 121.111
    -1 -2 -8 746.763 253.143
    1 -2 8 547.433 66.7993
    1 2 8 667.855 72.1695
    1 2 9 258.421 65.615
    1 -2 9 225.87 60.5768
    -1 -2 -9 176.026 111.103
    -1 2 -9 100.796 90.9125
    -1 -2 -10 2001.27 174
    1 -2 10 1657.02 106.204
    1 2 10 1719.89 111.005
    -1 2 -10 1994.3 169.129
    -1 -2 -11 99.8245 133.941
    1 2 11 20.3294 74.3545
    -1 2 -11 136.319 114.967
    -1 2 -12 3280.16 230.643
    1 2 12 2915.49 163.642
    -1 2 -13 818.208 137.83
    -1 -2 -13 468.654 129.014
    -1 2 -14 745.569 122.468
    -1 -2 -14 568.802 115.92
    -1 -2 -15 329.063 91.153
    -1 2 -15 407.359 95.2575
    -1 -2 -15 356.812 97.1399
    -1 2 -15 519.771 105.518
    -1 -2 -16 193.943 84.6892
    -1 2 -16 148.824 84.8764
    -1 -2 -16 264.577 83.8535
    -1 2 -17 162.676 77.8313
    -1 -2 -17 118.493 78.4604
    1 3 -17 222.596 97.1201
    1 -3 -17 152.978 93.7407
    1 -3 -16 61.176 104.344
    1 3 -16 184.273 106.329
    1 -3 -15 54.4857 117.641
    1 3 -15 188.697 116.816
    -1 3 14 229.728 107.816
    1 -3 -14 88.6684 134.489
    1 3 -14 284.717 135.166
    -1 3 13 -11.5272 95.4358
    1 3 -13 94.7311 123.08
    -1 -3 12 2043.08 144.49
    1 -3 -12 2233.36 220.859
    1 3 -12 1888.74 193.492
    -1 3 12 2276.85 153.748
    1 -3 -11 1319.51 191.728
    -1 -3 11 1143.93 112.018
    -1 3 11 1107.07 113.607
    -1 3 10 457.722 92.6803
    -1 -3 10 371.894 83.95
    -1 -3 9 4250.64 196.506
    -1 3 9 4040.87 198.217
    1 3 -8 311.239 268.298
    -1 3 8 16.7882 75.8421
    -1 -3 8 11.4695 67.5497
    1 3 -8 197.326 239.472
    -1 -3 7 1029.48 80.4259
    1 3 -7 548.288 259.798
    -1 3 7 1032.81 91.4641
    1 3 -7 391.212 264.02
    1 -3 -6 8284.69 546.032
    1 3 -6 7484.23 539.295
    1 3 -6 9259.8 383.697
    -1 3 6 8141.33 339.221
    1 -3 -6 8280.46 518.151
    -1 -3 6 8593.83 334.105
    1 -3 -5 12179.4 614.907
    1 -3 -5 11237.6 643.539
    -1 -3 5 12186.4 464.812
    -1 3 5 12261.8 467.764
    -1 3 4 101.097 91.217
    -1 -3 4 12.3232 43.8748
    1 -3 -4 38.7036 177.712
    1 -3 -4 191.299 152.803
    -1 3 3 46179.5 1911.64
    1 -3 -3 50693.5 1887.46
    1 -3 -2 37993.2 1444.6
    -1 3 2 38661.2 1459.48
    -1 3 2 36797.6 1455.73
    -1 3 1 2301.49 130.769
    1 3 -1 2633.15 129.425
    1 -3 0 37356.4 1396.2
    -1 3 0 36640.8 1395.31
    1 -3 1 263888 9591.81
    1 3 1 256625 9670.28
    -1 3 -1 256429 9590.24
    -1 3 -2 10918.9 480.008
    -1 -3 -2 11354.9 580.322
    1 3 2 11203.1 598.341
    -1 3 -3 48239 1872.95
    -1 3 -4 70837.7 2618.17
    -1 3 -4 68341.3 2726.53
    -1 3 -5 -10.7312 52.3086
    1 -3 5 28.8169 35.3745
    -1 3 -5 22.7344 119.28
    -1 3 -6 1192.65 101.604
    1 -3 6 866.882 65.349
    -1 -3 -6 984.156 302.238
    -1 3 -6 1108.74 317.664
    -1 3 -6 1006.23 197.16
    1 3 6 1089.49 76.1947
    -1 3 -7 9547 401.688
    -1 -3 -7 7236.68 553.473
    -1 3 -7 9119.88 550.585
    -1 -3 -7 8100.69 645.853
    1 -3 7 9339.6 356.44
    1 3 7 9007.08 360.692
    -1 3 -7 7116.9 647.416
    1 -3 8 3008.06 140.998
    -1 -3 -8 3185.43 208.592
    -1 3 -8 3485.3 195.672
    1 3 8 2777.37 146.015
    -1 -3 -8 3135.25 351.508
    1 -3 9 92.7167 56.3157
    -1 -3 -9 63.6489 105.824
    1 3 9 156.972 65.4104
    -1 3 -9 3.75216 87.7399
    1 -3 10 1285.66 94.7407
    -1 -3 -10 1527.24 163.137
    1 3 10 1324.88 102.725
    -1 3 -10 1359.01 148.738
    -1 3 -11 394.057 116.839
    -1 -3 -11 292.345 128.105
    1 3 11 400.112 83.9433
    -1 -3 -12 9303.9 431.848
    1 3 12 8068.1 351.966
    -1 3 -12 9243.97 423.532
    -1 -3 -13 548.126 125.563
    -1 3 -13 699.218 128.452
    -1 3 -14 221.794 107.883
    -1 -3 -14 200.704 102.547
    -1 -3 -15 296.222 98.1256
    -1 3 -15 183.299 94.346
    -1 3 -15 237.818 91.3487
    -1 -3 -15 193.073 88.1783
    -1 3 -16 181.334 85.0711
    -1 -3 -16 316.222 86.1529
    -1 -3 -16 357.074 84.5376
    -1 3 -17 246.009 79.0911
    -1 -3 -17 50.7329 77.2692
    1 -4 -17 411.23 104.3
    1 4 -16 197.996 110.556
    1 -4 -16 165.448 110.974
    1 4 -15 173.098 118.592
    1 -4 -15 323.747 137.099
    -1 4 14 1084.62 127.597
    1 -4 -14 1202.43 178.725
    1 4 -14 1153.74 163.331
    1 -4 -13 208.381 136.806
    1 4 -13 136.159 127.924
    -1 4 13 116.975 102.704
    1 -4 -12 3904.55 279.354
    -1 4 12 3354.67 199.886
    1 4 -12 3740.36 256.143
    -1 4 11 3779.67 197.081
    -1 -4 11 3416.58 185.475
    1 -4 -11 3748.81 272.808
    -1 4 10 153.662 88.4877
    -1 -4 10 -4.94625 71.6864
    1 4 -9 406.178 275.751
    -1 -4 9 372.007 78.3704
    -1 4 9 513.959 90.5274
    1 4 -8 6160.23 547.577
    -1 4 8 8806.97 350.454
    1 4 -8 6308.31 579.835
    -1 -4 8 8565.16 343.534
    -1 -4 7 13.9185 58.001
    -1 4 7 249.187 73.4399
    1 4 -7 59.8088 228.53
    1 4 -6 12987.9 523.612
    -1 -4 6 12034.2 481.493
    -1 4 6 13145.8 487.24
    1 4 -5 13039 512.007
    -1 4 5 12511.6 483.488
    -1 -4 5 12476.1 478.609
    1 -4 -5 12313.9 623.565
    1 -4 -4 4627.27 303.077
    -1 4 4 4793.82 200.46
    1 4 -4 4165.56 211.099
    -1 4 4 4888.06 226.913
    -1 -4 4 4739.23 193.124
    -1 4 3 1140.11 163.738
    1 -4 -3 1074.35 130.28
    -1 4 3 940.676 174.778
    -1 4 2 3162.06 184.673
    1 -4 -2 3200.35 174.551
    -1 4 1 62000 2319.56
    1 -4 0 47186.5 1775.21
    -1 4 0 47137.5 1774.71
    1 -4 1 36347.8 1373.06
    -1 4 -1 35531.6 1372.18
    1 4 1 35659 1443.88
    -1 4 -2 33944.9 1316.1
    1 -4 2 33254.3 1319.82
    1 4 2 34110.7 1436.22
    -1 4 -3 354.879 106.53
    -1 4 -4 488.593 124.584
    -1 4 -4 133.46 42.7241
    -1 4 -5 12026.9 489.406
    -1 4 -5 11834.1 607.17
    1 -4 5 12417.9 464.559
    -1 4 -6 164.722 280.658
    1 -4 6 39.6244 46.2402
    -1 -4 -6 169.948 205.431
    -1 4 -6 32.4932 64.3526
    1 4 6 222.126 59.9171
    -1 4 -6 -63.3405 153.375
    -1 4 -7 -59.8304 287.042
    -1 4 -7 446.483 84.7619
    -1 4 -7 363.238 198.133
    1 4 7 382.839 67.0169
    1 -4 7 316.841 54.575
    -1 -4 -7 529.294 239.184
    1 4 8 3090.73 153.807
    -1 4 -8 3042.91 191.571
    -1 -4 -8 3175.21 346.8
    1 -4 8 3132.44 143.606
    -1 4 -9 596.098 103.687
    -1 -4 -9 372.549 117.3
    1 4 9 531.406 74.3618
    1 -4 9 366.902 63.2695
    -1 4 -10 147.14 101.324
    1 4 10 223.49 79.0596
    -1 -4 -10 282.458 131.719
    -1 -4 -11 1531.63 173.046
    -1 4 -11 1969.12 170.866
    1 4 11 1564.52 117.396
    -1 -4 -12 5709.43 307.012
    -1 4 -12 5658.28 297.186
    -1 4 -13 589.171 127.501
    -1 -4 -13 171.669 118.631
    -1 -4 -14 443.009 113.072
    -1 4 -14 408.211 111.109
    -1 -4 -15 160.305 91.0058
    -1 -4 -15 116.038 88.1701
    -1 4 -15 169.785 91.452
    -1 -4 -16 174.949 84.2767
    -1 4 -16 85.3392 85.0285
    -1 -4 -16 204.529 79.015
    -1 4 -17 169.012 78.0786
    -1 -4 -17 5.63028 78.3454
    1 5 -16 276.366 112.064
    1 -5 -16 279.871 118.446
    1 -5 -15 971.955 160.491
    1 5 -15 1161.23 153.47
    1 -5 -14 1740.61 212.229
    -1 5 14 2067.03 152.776
    1 -5 -13 767.861 161.877
    -1 5 13 543.522 114.06
    1 5 -13 693.358 139.942
    -1 5 12 1796.45 147.328
    1 -5 -12 1772.14 219.641
    -1 -5 11 630.544 101.218
    -1 5 11 735.349 114.71
    -1 -5 10 442.228 85.8927
    -1 5 10 456.821 96.6314
    -1 5 9 967.951 106.054
    -1 -5 9 1139.81 97.072
    -1 -5 8 3283.71 158.264
    1 5 -8 3010.72 334.594
    -1 5 8 3358.36 170.876
    1 5 -8 2285.66 340.651
    1 5 -8 2657.79 388.728
    -1 5 7 16410.7 634.969
    -1 -5 7 16672.4 627.962
    -1 -5 6 1317.95 82.0936
    -1 5 6 1216.35 95.2323
    -1 -5 5 7314.77 291.717
    1 5 -5 7862.45 323.206
    -1 5 5 7614.51 329.745
    -1 5 4 50229.1 2238.07
    -1 -5 4 56781 2072.78
    -1 5 4 58006.7 2075.66
    -1 5 4 54349.7 2075.24
    -1 5 4 56863.5 2096.38
    1 5 -4 54076.5 2091.21
    -1 5 3 10438.6 526.883
    1 -5 -3 10804.7 480.608
    1 -5 -2 636.037 82.3738
    -1 5 2 521.099 90.2647
    1 5 -1 31606.1 1184.1
    -1 5 0 3245.36 168.439
    1 -5 0 3370.4 170.689
    -1 -5 -1 96219 3497.19
    1 -5 1 93559.7 3506.6
    -1 5 -1 91350.9 3505.87
    -1 5 -2 406.906 91.0066
    1 -5 2 305.731 92.0825
    -1 -5 -2 331.305 130.699
    1 5 2 403.971 180.061
    -1 5 -3 437.128 112.653
    -1 5 -4 3060.39 139.563
    -1 5 -4 3044.11 228.577
    -1 5 -5 855.108 161.647
    -1 -5 -5 795.965 223.742
    -1 5 -5 726.377 71.0495
    1 -5 5 876.759 51.2076
    -1 5 -6 7288.02 466.434
    -1 5 -6 7880.12 328.469
    -1 -5 -6 6832.81 487.714
    1 -5 6 7580.78 295.226
    -1 5 -7 784.594 319.18
    1 5 7 1288.5 88.7762
    -1 -5 -7 851.687 250.289
    -1 5 -7 1082.46 217.418
    1 -5 7 1037.91 72.3209
    -1 5 -7 1006.94 101.899
    1 5 8 10158.1 417.519
    -1 5 -8 11156.1 459.136
    1 -5 8 10542.7 409.772
    -1 5 -9 915.615 119.44
    1 -5 9 825.89 74.8512
    1 5 9 889.805 88.1957
    1 5 10 2001.29 125.641
    -1 5 -10 2329.2 174.746
    -1 -5 -10 1960.87 191.908
    1 5 11 1830.4 126.49
    -1 -5 -11 1673.17 181.741
    1 5 12 5448.04 251.058
    -1 -5 -12 5966.91 324.647
    -1 5 -12 5630.25 308.386
    -1 -5 -13 636.625 133.233
    1 5 13 764.191 93.4747
    -1 5 -13 880.438 134.804
    -1 5 -14 1096.95 133.769
    -1 -5 -14 747.796 122.4
    -1 -5 -15 43.6412 88.424
    -1 -5 -15 278.683 89.9582
    -1 -5 -16 258.638 87.2473
    -1 -5 -16 254.282 81.2341
    -1 -5 -17 140.42 79.2108
    1 -6 -17 184.452 93.6533
    1 6 -16 517.607 123.104
    1 -6 -16 446.6 125.48
    -1 -6 16 599.465 97.1852
    1 6 -15 1413.71 168.396
    1 -6 -15 1213.15 168.165
    -1 6 14 5458.22 271.218
    1 6 -14 5910.3 325.129
    1 -6 -14 5321.36 340.976
    1 -6 -13 390.634 153.141
    1 6 -13 616.137 142.139
    -1 6 13 502.668 115.71
    1 -6 -12 556.773 178.139
    -1 6 12 767.017 118.35
    -1 6 11 495.974 108.015
    1 -6 -11 58.5372 143.462
    -1 -6 10 550.963 90.1598
    -1 6 10 915.312 115.534
    1 6 -9 435.285 269.826
    -1 -6 9 555.256 82.6697
    -1 6 9 997.222 109.498
    1 6 -8 1385.15 242.994
    -1 6 8 1467.27 117.075
    1 6 -8 1284.58 304.897
    -1 -6 8 1440.24 101.331
    -1 -6 7 87.5708 57.4215
    1 6 -7 -30.0581 227.404
    -1 6 7 294.075 73.7095
    1 6 -7 91.7345 163.063
    1 6 -6 5206.5 222.565
    -1 -6 6 3859.87 178.679
    -1 6 5 27.2605 90.5627
    -1 -6 5 10.2487 36.2015
    1 6 -5 -1.79141 52.7273
    -1 -6 4 124880 4760.33
    1 6 -4 136190 4777.75
    -1 6 4 131216 4783.38
    -1 6 4 133476 4762.63
    -1 6 4 126364 4762.41
    -1 6 4 122637 4942.68
    -1 6 3 381.092 152.471
    1 -6 -2 5864.39 287.897
    1 6 -2 6287.04 280.094
    1 6 -1 27793.8 1045.13
    -1 6 0 160763 6027.06
    1 -6 0 164406 6028.48
    1 -6 1 167601 6322.87
    -1 -6 -1 175171 6300.52
    -1 6 -1 165363 6323.4
    1 6 2 25550.8 1172.09
    -1 -6 -2 26311.9 1078.68
    -1 6 -2 27439.4 1068.35
    1 -6 2 27271.1 1071.82
    -1 6 -3 20223.5 868.383
    -1 -6 -3 21466 911.618
    -1 6 -4 9247.12 365.736
    1 6 4 9416.68 383.327
    -1 -6 -4 9085.17 505.144
    -1 6 -4 9202.28 465.395
    1 -6 5 802.187 48.579
    -1 -6 -5 517.97 194.203
    -1 6 -5 611.592 62.7596
    -1 6 -5 565.702 152.324
    -1 6 -6 8277.44 676.23
    -1 -6 -6 8011.61 559.991
    -1 6 -6 9019.74 533.45
    -1 6 -6 9451.95 402.426
    1 -6 6 10053.9 374.446
    1 6 7 642.032 79.815
    -1 6 -7 587.146 206.7
    -1 -6 -7 694.928 256.942
    1 -6 7 583.53 59.1551
    -1 6 -7 734.393 89.893
    -1 6 -7 426.833 312.512
    -1 6 -8 10558 444.709
    1 6 8 10236.5 409.484
    1 -6 8 10107.8 399.493
    -1 6 -9 2575.68 174.989
    1 6 9 2521.12 139.887
    1 6 10 2444.32 141.917
    -1 -6 -10 2498.67 205.285
    -1 6 -10 2726.04 181.81
    1 6 11 3105.6 168.116
    -1 -6 -11 2844.9 227.253
    -1 -6 -12 1547.69 184.359
    1 6 12 1352.88 121.922
    1 6 13 536.368 92.8061
    -1 -6 -13 709.759 146.905
    -1 6 -13 816.828 133.017
    -1 6 -14 406.761 111.114
    -1 -6 -14 174.48 103.904
    -1 -6 -15 43.6717 83.6404
    -1 -6 -15 174.114 86.8967
    -1 -6 -16 464.743 85.4547
    -1 -6 -16 330.907 87.9868
    -1 -6 -17 57.3881 78.9549
    1 -7 -16 1108.25 147.951
    1 7 -16 1323.71 150.39
    -1 -7 16 1214.38 111.295
    -1 7 15 1256.21 133.697
    1 -7 -15 1320.09 171.571
    -1 7 14 1939.64 155.806
    1 -7 -14 1646.91 212.284
    1 7 -14 1458.36 176.518
    1 -7 -13 268.972 148.907
    1 7 -13 243.447 128.542
    -1 7 13 370.728 110.135
    -1 7 12 2008.2 158.396
    1 -7 -12 1757.56 224.15
    -1 7 11 5489 261.421
    -1 -7 10 7201.63 313.581
    -1 7 10 7715.11 329.353
    -1 -7 9 9149.61 369.576
    -1 7 9 9172.77 381.689
    1 7 -8 1372.64 259.486
    1 7 -8 1520.36 319.86
    -1 -7 8 1915.13 117.442
    -1 7 7 2562.89 141.318
    1 7 -7 2489.19 162.962
    -1 -7 7 2301.39 121.091
    1 7 -7 2186.49 268.188
    -1 -7 6 31837 1202.52
    1 7 -6 34014.1 1236.07
    -1 -7 5 92.4836 36.9455
    1 7 -5 76.3187 46.056
    -1 7 5 116.826 189.105
    -1 7 4 15907 828.252
    -1 7 4 17354.5 683.589
    -1 7 4 17438.5 661.891
    -1 -7 4 17313.4 658.778
    1 7 -4 15579.4 754.776
    -1 7 4 18950.9 663.295
    1 7 -4 17204.3 672.505
    1 7 -3 101517 3909.43
    -1 7 3 107446 3956.89
    1 7 -2 36744.4 1404.32
    -1 -7 1 7687.76 322.249
    1 7 -1 8217.81 320.403
    1 -7 1 10084.7 447.802
    -1 7 -1 10311.1 448.847
    -1 -7 -1 10704.2 419.692
    -1 -7 -2 5960.08 299.598
    1 7 2 5766.89 401.843
    1 -7 2 5441.71 301.614
    -1 7 -2 6139.76 301.06
    -1 7 -3 460.67 37.8578
    -1 7 -3 398.797 99.3313
    -1 7 -4 311.844 105.588
    -1 -7 -4 400.808 167.499
    1 7 4 404.551 86.1975
    -1 7 -4 318.751 39.9105
    1 -7 5 19904.5 731.786
    -1 7 -5 19511.4 875.148
    -1 7 -5 18878.1 752.272
    -1 -7 -5 18689.6 906.27
    -1 -7 -6 17610.2 941.395
    -1 7 -6 20978.2 796.323
    -1 7 -6 16899.3 1067.86
    1 -7 6 20707 767.99
    -1 7 -6 19806.6 929.646
    -1 -7 -7 18792.2 1030.69
    -1 7 -7 22357.7 1045.3
    -1 7 -7 22426.9 885.394
    1 -7 7 23297.7 852.672
    -1 7 -7 18877.6 1189.35
    -1 7 -8 2335.91 159.602
    1 7 8 2552.56 138.376
    1 7 9 69.541 77.1312
    -1 7 -9 36.5968 87.0887
    1 7 10 3214.71 170.772
    -1 -7 -10 3083.4 238.229
    1 7 11 3407.05 182.349
    -1 7 -11 3724.74 229.126
    -1 -7 -11 3913.26 260.061
    -1 7 -12 4138.31 247.724
    -1 -7 -12 3860.37 257.861
    1 7 12 3745.95 194.064
    1 7 13 1686.83 122.633
    -1 -7 -13 1626.83 172.789
    -1 7 -13 2050.88 172.696
    -1 7 -14 541.397 116.403
    -1 -7 -14 358.84 115.026
    -1 -7 -15 36.3963 83.8255
    -1 -7 -15 62.2387 85.4954
    -1 -7 -16 117.663 82.7197
    -1 -7 -16 195.65 76.3595
    -1 -7 -17 83.5869 78.576
    -1 -8 16 1016.7 106.503
    1 8 -16 1253.48 145.452
    1 -8 -16 1058.48 149.415
    -1 8 15 595.42 119.134
    1 -8 -15 329.497 143.756
    1 8 -15 542.268 129.521
    1 -8 -14 141.001 145.158
    -1 8 14 194.923 115.174
    1 8 -14 343.858 133.104
    1 -8 -13 860.072 172.99
    1 8 -13 1089.59 157.975
    -1 8 13 995.093 127.949
    -1 8 12 3935.84 211.174
    1 -8 -12 3138.82 275.439
    -1 8 11 25023.6 972.54
    -1 8 10 7465.46 329.559
    -1 -8 9 3318.44 166.783
    -1 8 9 3383.23 185.69
    -1 -8 8 8544.36 341.82
    1 8 -8 7641.16 528.935
    -1 8 8 8665.15 354.054
    -1 -8 7 24284.8 917.911
    1 8 -7 25407.4 958.466
    -1 8 7 23933.6 927.198
    1 8 -7 23322.6 1094.15
    1 8 -6 29.85 60.5566
    -1 -8 6 25.6231 46.6588
    1 8 -6 117.372 144.788
    1 8 -5 13415.2 694.301
    -1 8 5 14839.7 808.085
    1 8 -5 15109.3 592.814
    -1 -8 5 15423.2 574.4
    -1 8 4 6238.17 430.692
    -1 8 4 6899.61 266.949
    -1 8 4 6368.74 264.696
    -1 8 4 6931.7 289.136
    1 8 -4 6168.89 362.48
    1 8 -4 7218.32 274.843
    1 8 -3 540.317 114.659
    1 8 -2 78871.4 2953.11
    1 8 -1 309.088 44.7624
    -1 -8 1 345.97 45.4321
    1 -8 0 210334 7999.02
    1 8 0 217867 7959.37
    1 -8 1 9593.46 424.855
    -1 8 -1 8933.84 423.361
    1 8 1 9907.01 415.547
    -1 -8 -1 10086.5 394.497
    1 -8 2 12476.8 553.686
    -1 -8 -2 12245.7 533.177
    -1 8 -2 13027 554.078
    1 -8 3 2831.41 209.236
    -1 8 -3 2655.09 196.836
    -1 -8 -3 2812.72 209.364
    -1 8 -3 2484.07 111.585
    1 8 4 37014.2 1354.05
    -1 -8 -4 36095.9 1466.49
    -1 8 -4 35257.4 1336.24
    -1 8 -4 34137.4 1436.22
    1 8 5 31039.1 1583.94
    -1 -8 -5 34230.4 1436.69
    -1 8 -5 34203.5 1279.69
    -1 8 -5 33749.3 1404.44
    -1 8 -6 8837.42 367.101
    -1 -8 -6 8739.01 534.383
    -1 8 -6 8778.02 497.98
    -1 8 -7 27780 1018.09
    -1 8 -7 27252 1182.65
    -1 8 -7 20217.6 1302.1
    -1 -8 -7 22617.6 1156.68
    -1 8 -8 5678.86 266.642
    1 8 8 5352.96 240.244
    1 8 9 223.111 81.7476
    -1 8 -9 58.6548 82.1339
    -1 -8 -10 36.5941 125.889
    1 8 10 121.8 84.728
    -1 8 -10 186.403 98.3424
    -1 -8 -11 2473.25 211.9
    -1 8 -11 2890.76 194.896
    1 8 11 2363.22 148.747
    -1 8 -12 1805.18 177.871
    1 8 12 1731.8 132.406
    1 8 13 1004.9 105.758
    -1 -8 -13 800.711 144.661
    -1 -8 -14 1170.74 140.149
    -1 -8 -15 54.6277 83.9765
    -1 -8 -15 195.863 88.1815
    -1 -8 -16 132.84 73.7999
    -1 -8 -16 161.883 84.3658
    1 -9 -17 269.726 99.0239
    -1 -9 16 591.472 93.2448
    1 -9 -16 451.056 128.861
    1 9 -15 467.923 127.627
    -1 9 15 323.695 111.434
    -1 -9 15 613.319 99.8531
    1 -9 -15 287.189 139.689
    1 9 -14 386.208 129.296
    -1 9 14 451.814 116.542
    1 -9 -14 324.641 145.032
    -1 9 13 235.872 108.526
    1 9 -13 380.523 129.838
    1 -9 -13 112.956 144.929
    1 -9 -12 3490.82 288.209
    -1 9 12 3984.68 218.134
    -1 9 11 14141.7 577.891
    -1 9 10 11826.7 489.638
    -1 9 9 2289.19 150.153
    1 9 -9 1438.52 359.39
    1 9 -8 7318.09 495.122
    -1 9 8 8095.12 332.02
    1 9 -7 74892.5 3097.35
    1 9 -7 79978.7 2956.92
    1 9 -6 5971.39 397.214
    1 9 -6 6529.3 283.928
    -1 9 5 23086.1 918.063
    1 9 -5 23872.2 1042.96
    -1 9 5 23238.4 1149.22
    1 9 -5 26395.1 929.959
    -1 9 4 2683.57 113.263
    -1 9 4 2355.98 108.569
    1 9 -4 1978.23 181.451
    1 9 -4 2159.67 110.617
    -1 9 4 2333.85 135.584
    -1 9 4 2283.19 254.483
    1 9 -3 14896.8 650.338
    -1 9 3 15653.2 592.169
    1 9 -2 30960.1 1193.83
    1 9 -1 6797.36 286.233
    -1 -9 1 6913.04 287.4
    -1 -9 0 10840.6 426.358
    1 9 1 58239.9 2171.72
    -1 -9 -1 58876.6 2158.77
    1 -9 1 54507.8 2192.69
    1 -9 2 2798.83 199.782
    -1 9 -2 2916.83 196.491
    -1 -9 -2 2836.29 175.61
    1 -9 3 92525.8 3509.08
    -1 9 -3 95499.5 3498.86
    1 9 3 92826.3 3410.1
    -1 9 -3 90658.1 3402.27
    -1 -9 -3 94504.2 3487.8
    -1 -9 -4 6853.28 375.709
    -1 9 -4 6400.73 262.603
    -1 9 -4 6146.09 359.655
    1 9 4 6812.59 286.604
    1 9 5 3567.68 201.354
    -1 9 -5 3526.72 160.458
    1 9 5 2824.89 410.398
    -1 9 -5 3580.26 272.808
    -1 -9 -5 3263.93 285.987
    -1 -9 -6 70896.5 2961.69
    -1 9 -6 70839.8 2952.16
    -1 9 -6 77360.5 2813.01
    -1 9 -7 620.721 213.304
    -1 9 -7 309.639 77.4586
    -1 9 -7 144.07 296.175
    -1 -9 -7 398.259 209.595
    -1 9 -8 1768.49 127.269
    1 9 8 1358.27 112.01
    -1 9 -9 1134.43 119.851
    1 9 9 1180.63 105.719
    -1 9 -10 594.317 106.589
    -1 -9 -10 345.368 129.117
    1 9 10 583.305 98.0166
    1 9 11 222.478 91.7423
    -1 9 -11 199.247 110.729
    -1 -9 -11 119.791 135.436
    1 9 12 2974.16 171.058
    -1 -9 -12 2736.16 223.962
    1 9 13 311.539 90.5853
    -1 -9 -13 -4.86937 118.707
    -1 9 -13 254.379 114.332
    -1 9 -14 474.078 108.677
    -1 -9 -14 446.92 113.215
    -1 9 -15 122.124 96.5444
    -1 -9 -15 47.4279 82.8186
    -1 -9 -15 123.554 87.4534
    -1 -9 -16 119.551 84.4413
    -1 9 -16 194.432 87.9093
    -1 -9 -16 126.378 73.75
    -1 9 -17 90.8111 76.8405
    1 -10 -17 278.532 98.8607
    -1 -10 16 387.186 85.5188
    -1 -10 15 697.67 100.699
    -1 10 15 631.917 117.834
    1 -10 -15 564.306 151.82
    1 10 -15 765.68 135.919
    1 10 -14 316.633 127.635
    -1 10 14 200.226 113.402
    1 -10 -14 26.3457 140.829
    -1 10 13 -72.2947 106.992
    1 10 -13 41.1893 110.717
    1 -10 -13 -107.564 151.276
    -1 10 12 2410.52 166.214
    1 -10 -12 1760.68 222.235
    -1 10 11 1599.83 150.217
    -1 10 10 2691.82 179.547
    -1 10 9 2113.29 143.25
    1 -10 -8 1567.85 240.127
    1 10 -8 1877.93 252.551
    -1 10 8 2012.92 131.674
    1 10 -7 1906.78 244.57
    1 10 -7 969.832 105.186
    1 10 -6 11918.9 478.016
    1 10 -6 11158.8 597.655
    -1 10 6 11768.6 728.551
    1 10 -5 1935.3 115.041
    -1 10 5 2072.58 284.787
    1 10 -5 2297.02 205.961
    1 10 -4 8177.08 418.439
    -1 10 4 8439.79 329.081
    -1 10 4 8983.6 508.525
    1 10 -4 8662.08 335.889
    -1 10 4 8784.96 351.38
    -1 10 4 8371.87 327.78
    -1 10 3 12675.3 483.358
    1 10 -3 12494 476.596
    1 10 -3 12256.9 541.842
    -1 -10 2 22870.9 943.45
    1 10 -2 24838.2 938.961
    1 10 -1 30890.5 1198.04
    -1 -10 1 32243.8 1199.42
    -1 -10 0 19840.5 762.554
    1 10 1 43169.5 1638.43
    1 -10 2 69475.9 2708.52
    -1 -10 -2 72299.4 2678.98
    -1 -10 -3 41.8171 92.5042
    1 10 3 37.7211 56.2561
    -1 10 -3 45.7928 102.479
    1 -10 3 87.7673 100.581
    1 10 4 2578.13 141.873
    -1 -10 -4 2506.65 214.69
    -1 10 -4 2424.68 209.186
    -1 10 -4 2321.97 112.68
    -1 -10 -5 1955.42 218.99
    -1 10 -5 1922.65 103.744
    1 10 5 1681.84 145.975
    1 10 5 1391.58 354.762
    -1 10 -5 2083.1 211.53
    -1 -10 -6 685.524 210.212
    -1 10 -6 973.328 85.3545
    -1 10 -6 994.141 225.3
    -1 10 -7 890.683 84.8201
    -1 10 -7 790.816 189.395
    -1 -10 -7 824.857 207.658
    -1 10 -7 453.273 303.437
    -1 10 -8 8117.37 362.57
    1 10 8 8322.65 343.793
    -1 10 -9 668.197 102.398
    1 10 9 541.516 93.0463
    1 10 10 5172.33 253.899
    -1 10 -10 6394.43 295.075
    1 10 11 498.56 97.9615
    -1 10 -11 587.349 115.548
    1 10 12 689.98 101.492
    -1 -10 -12 491.13 150.99
    -1 10 -12 635.029 129.813
    -1 10 -13 818.556 131.798
    1 10 13 539.755 96.0142
    -1 -10 -13 559.504 130.56
    -1 -10 -14 172.529 101.796
    -1 10 -14 345.583 106.944
    -1 10 -15 105.268 96.9179
    -1 -10 -15 145.6 87.1745
    -1 -10 -15 3.66438 82.9084
    -1 -10 -16 108.432 73.2658
    -1 -10 -16 82.252 83.1395
    -1 10 -16 123.578 86.6548
    -1 10 -17 116.09 77.5136
    1 -11 -17 141.849 95.3508
    -1 -11 16 230.799 80.3377
    1 11 -15 321.598 123.334
    -1 -11 15 97.9393 85.6501
    -1 11 15 156.208 108.151
    1 -11 -15 72.0814 132.754
    1 -11 -14 341.346 154.756
    -1 11 14 421.105 121.854
    1 11 -14 369.569 127.736
    1 -11 -13 109.158 154.231
    -1 11 13 185.5 114.777
    1 11 -13 282.129 128.116
    -1 11 12 1557.06 152.115
    -1 11 11 643.395 120.698
    -1 11 10 2821.56 179.525
    -1 11 9 191.011 93.3484
    1 11 -8 2103.75 261.976
    1 -11 -8 2137.99 267.749
    -1 11 8 2056.56 136.541
    1 11 -7 30376.8 1382.15
    1 -11 -7 30242.7 1372.25
    1 11 -7 33917.2 1253.68
    1 11 -6 9029.93 510.895
    1 11 -6 10190.4 406.964
    -1 11 6 8836.16 637.42
    1 11 -5 6393 366.288
    -1 11 5 6073.15 262.012
    -1 11 5 6451.34 272.204
    -1 11 5 6318.44 476.977
    1 11 -5 6891.67 269.808
    -1 11 4 6364.61 419.76
    -1 11 4 7123.62 262.244
    1 11 -4 6053.04 346.815
    -1 11 4 6760.53 260.178
    1 11 -4 6259.69 265.767
    -1 11 4 6276.91 281.257
    1 11 -3 21517.3 823.603
    1 11 -3 22148.3 891.013
    -1 -11 3 21721.5 817.669
    -1 11 3 22200.5 828.818
    -1 11 3 22280.6 815.687
    1 11 -2 50573.9 1887.28
    -1 -11 2 48584.1 1892.81
    1 11 -1 44093.3 1674.69
    -1 -11 1 44651.3 1674.56
    -1 -11 0 20572.6 794.954
    1 11 1 82483.4 3086.09
    -1 -11 -2 70652.1 2592.75
    1 11 2 65850.6 2626.9
    1 11 3 1512.73 94.537
    -1 -11 -3 1524.45 142.806
    1 -11 3 1471.04 155.134
    -1 -11 -4 6752.61 367.268
    -1 11 -4 6639.33 269.306
    1 11 4 6718.68 289.617
    -1 11 -4 6640.85 375.2
    -1 11 -5 25332.5 1104.13
    -1 -11 -5 24453 1096.46
    -1 11 -5 25300 978.104
    1 11 5 27518 1007.45
    1 11 5 25586.2 1322.94
    -1 11 -6 7032 292.504
    1 11 6 5862.7 592.91
    -1 -11 -6 6399.62 418.428
    -1 11 -6 6893.3 419.818
    -1 11 -7 774.307 193.528
    -1 -11 -7 888.707 212.582
    -1 11 -7 836.788 85.085
    -1 11 -8 288.065 83.5697
    -1 11 -9 134.287 76.5984
    1 11 9 268.153 87.5323
    1 11 10 347.114 101.198
    -1 11 -10 271.412 111.202
    -1 -11 -11 -150.495 135.227
    -1 11 -11 4.06464 91.7655
    1 11 11 129.504 91.8803
    -1 -11 -12 134.887 135.234
    1 11 12 145.832 93.2435
    -1 11 -12 319.316 117.811
    1 11 13 100.885 91.1649
    -1 -11 -13 287.009 121.741
    -1 11 -13 328.827 118.328
    -1 -11 -14 -61.8034 102.71
    -1 11 -14 145.939 106.091
    -1 11 -15 123.661 97.9568
    -1 -11 -15 280.333 89.459
    -1 -11 -15 110.252 87.3361
    -1 -11 -16 49.7468 73.9882
    -1 11 -16 20.2159 86.4388
    -1 -11 -16 33.4158 82.3868
    1 -12 -17 130.605 90.0417
    1 12 -17 142.814 91.916
    -1 12 16 -121.082 96.7563
    1 -12 -16 30.3365 109.458
    -1 -12 16 33.637 76.1688
    -1 -12 15 32.255 82.4862
    1 -12 -15 72.8954 129.971
    -1 12 15 125.431 105.977
    1 12 -14 1151.5 155.903
    -1 12 14 783.052 131.99
    1 -12 -14 1134 187.338
    -1 -12 14 979.923 109.5
    1 12 -13 464.83 128.464
    1 -12 -13 301.479 154.233
    -1 12 13 454.584 118.396
    -1 12 12 5217.53 264.731
    -1 12 11 3334.01 199.973
    -1 12 10 14494.2 590.773
    -1 12 9 1750.63 140.808
    1 -12 -8 163.513 176.835
    1 12 -8 133.45 178.764
    1 -12 -7 13660 713.3
    1 12 -7 14169.1 722.511
    1 12 -7 15100.6 594.915
    1 12 -6 22479.2 841.253
    1 12 -6 20976.9 959.465
    -1 12 6 19972.2 1097.52
    1 -12 -6 20416 952.729
    -1 12 5 174.35 191.35
    1 12 -5 114.642 41.9276
    -1 12 5 159.406 64.0566
    1 12 -5 99.9756 112.867
    -1 12 5 127.614 197.758
    1 12 -4 32509.5 1232.92
    -1 12 4 33708.5 1224.05
    1 12 -4 32029.2 1319.46
    -1 12 4 32532.1 1223.45
    -1 12 4 32917.7 1243.88
    -1 -12 3 12276.3 469.783
    -1 12 3 12945.7 481.846
    -1 12 3 12422 467.344
    1 12 -3 13086.5 549.799
    -1 -12 2 49438.6 1917.52
    1 12 -2 50986.7 1913.14
    1 12 -1 4395.29 214.451
    -1 -12 1 4529.41 214.837
    -1 -12 0 4849.01 223.101
    1 12 1 334.027 82.4709
    -1 -12 -2 10200.1 431.901
    1 12 2 9525.21 466.426
    1 12 3 1873.84 103.931
    -1 -12 -3 1816.94 150.451
    -1 12 -4 28541.6 1056.31
    -1 -12 -4 26753.9 1143.66
    1 12 4 27775.4 1071.38
    1 12 5 3661.02 210.295
    -1 12 -5 3686.99 167.643
    -1 12 -5 3523.1 280.596
    -1 -12 -5 3684.3 282.996
    1 12 5 3289.03 436.131
    -1 12 -6 7930.85 321.925
    1 12 6 7733.37 661.15
    -1 -12 -6 7033.93 445.096
    -1 12 -6 7156.85 444.423
    1 12 6 7597.97 364.184
    -1 12 -7 38.6958 139.16
    -1 -12 -7 115.275 171.539
    -1 12 -7 136.643 56.6911
    -1 12 -8 6363.54 291.544
    -1 12 -9 1513.63 130.305
    1 12 9 1722.02 126.372
    1 12 10 635.015 106.46
    -1 12 -10 443.391 103.655
    -1 12 -11 259.957 103.926
    1 12 11 232.676 97.0204
    1 -12 11 332.475 66.788
    -1 -12 -11 133.891 130.175
    -1 -12 -12 1101.19 165.583
    1 12 12 1400.82 124.706
    -1 -12 -13 751.231 138.247
    -1 12 -13 625.401 127.683
    1 12 13 937.542 106.115
    -1 -12 -14 -71.2869 101.983
    -1 12 -14 140.622 107.94
    -1 -12 -15 256.131 89.2871
    -1 -12 -15 92.1399 89.0526
    -1 12 -15 185.613 99.0507
    -1 -12 -16 124.781 83.9718
    -1 -12 -16 167.195 77.7395
    -1 12 -16 142.804 90.9137
    1 -13 -17 123.057 92.104
    1 13 -17 275.406 91.4311
    1 -13 -16 -66.3304 116.793
    -1 13 16 -140.676 96.6664
    -1 -13 16 47.0553 75.2797
    -1 -13 15 39.9824 83.4816
    -1 13 15 2.48183 106.778
    1 -13 -15 12.2823 128.858
    1 13 -14 213.388 122.331
    1 -13 -14 70.133 143.85
    -1 -13 14 232.851 92.7144
    -1 13 14 167.941 115.574
    -1 13 13 192.787 114.756
    1 -13 -13 29.6556 150.246
    -1 13 12 3206.82 199.285
    -1 13 11 651.794 129.09
    -1 13 10 2279.73 163.084
    -1 13 9 3178.32 183.908
    1 13 -8 597.486 189.532
    1 -13 -7 13285.4 691.9
    1 13 -7 13529.5 694.487
    -1 13 7 12653 836.191
    1 13 -7 14560.2 568.631
    1 -13 -6 38737.4 1611.55
    1 13 -6 40625 1495
    -1 13 6 36754.2 1764.9
    1 13 -6 37385.3 1615.23
    1 13 -5 22.6807 39.9218
    -1 13 5 58.3907 187.428
    -1 13 5 74.6399 64.3506
    1 13 -5 6.1775 98.8172
    1 -13 -5 6.21862 123.305
    -1 13 5 -12.764 177.85
    1 13 -4 9536.56 367.674
    1 13 -4 9087.61 449.631
    -1 13 4 9370.42 359.309
    -1 13 4 9160.97 378.855
    -1 13 4 9164.48 495.029
    -1 13 4 9347.25 358.182
    -1 13 3 126628 4654.06
    1 13 -3 131613 4724.57
    -1 13 3 126768 4641.63
    -1 -13 3 124063 4644.59
    -1 -13 2 1759.77 138.92
    -1 13 2 1637.59 82.0745
    1 13 -2 1824.02 137.598
    -1 -13 1 24453.3 950.585
    1 13 -1 24394.8 951.593
    -1 -13 0 49338 1862.26
    1 13 1 7639.81 340.533
    -1 13 -2 6805.36 262.817
    -1 -13 -2 7523.4 325.43
    1 13 2 7049.85 357.068
    -1 -13 -3 38576.5 1547.13
    -1 13 -3 40028.9 1474.16
    1 13 3 39691.4 1489.52
    1 -13 4 2870.01 115.439
    -1 -13 -4 2670.87 208.259
    1 13 4 2649.07 153.846
    -1 -13 -5 21119 945.71
    1 -13 5 22287.9 820.362
    -1 13 -5 21829.5 838.609
    1 13 5 21541.9 864.659
    1 13 5 18783.9 1148.77
    1 13 6 3544.69 496.114
    -1 13 -6 3462.62 301.614
    1 13 6 4184.59 243.756
    -1 -13 -6 3632.19 297.415
    -1 13 -6 4152.25 189.783
    -1 -13 -7 103.765 164.398
    -1 13 -7 154.934 155.323
    -1 13 -7 59.5456 57.2356
    -1 13 -8 2930.82 169.702
    -1 13 -9 13480.6 522.737
    1 13 9 11451.1 492.27
    -1 13 -10 1062.32 128.464
    1 -13 10 1174.61 90.0015
    1 -13 11 28.2501 61.1291
    -1 -13 -11 -156.537 128.922
    -1 13 -11 166.21 100.569
    1 13 11 -7.92984 97.2837
    -1 -13 -12 162.943 129.049
    1 13 12 250.052 96.3187
    -1 13 -13 272.749 122.142
    -1 -13 -13 364.393 123.668
    1 13 13 282.034 94.8901
    -1 13 -14 175.836 110.651
    -1 -13 -14 13.5091 101.554
    -1 13 -15 153.178 103.498
    -1 -13 -15 14.8462 89.9122
    -1 -13 -15 197.079 87.5027
    -1 -13 -16 220.257 79.8436
    -1 -13 -16 160.499 86.5256
    -1 13 -16 256.19 91.4555
    1 -14 -17 111.554 93.1899
    1 14 -17 245.383 92.7424
    1 -14 -16 5.05952 110.814
    -1 14 16 -2.16978 94.3788
    1 -14 -15 124.304 129.777
    -1 14 15 49.9894 108.758
    -1 -14 15 154.379 85.44
    1 -14 -14 -71.3025 151.319
    -1 -14 14 191.092 87.9958
    -1 14 14 248.169 117.083
    -1 14 13 577.647 124.789
    1 -14 -13 306.734 155.017
    -1 14 12 1618.82 155.34
    -1 14 11 5282.04 272.099
    -1 14 10 2305.74 170.407
    -1 14 9 4922.98 249.694
    1 14 -8 1638.98 234.539
    1 -14 -7 16065.7 819.924
    1 14 -7 18583.5 700.168
    -1 14 7 15219.4 985.413
    1 14 -7 16760.9 823.235
    1 14 -6 6493.34 280.209
    1 -14 -6 6120.48 387.165
    1 14 -6 6630.52 400.393
    -1 14 6 6795.64 538.197
    1 -14 -5 8951.88 470.164
    -1 14 5 8782.4 529.23
    -1 14 5 9685.14 591.677
    -1 14 5 9077.33 364.073
    -1 14 5 9350.74 370.74
    1 14 -5 9436.45 370.038
    1 14 -5 8806.56 465.009
    -1 14 4 21924.8 810.574
    1 14 -4 21367.4 907.128
    -1 14 4 22388.4 811.705
    1 -14 -4 20713.2 910.98
    -1 14 4 21840.8 947.011
    -1 -14 4 20905.4 811.206
    -1 -14 3 10738 421.645
    1 14 -3 11368 501.218
    -1 14 3 10557.9 431.191
    -1 14 3 11684.4 419.02
    -1 14 3 11239.8 520.869
    -1 -14 2 203.422 77.3537
    -1 14 2 201.188 38.5679
    1 14 -2 205.339 84.2909
    -1 -14 1 79021.6 2897.13
    -1 14 1 76402.9 2849.58
    1 14 -1 79923.9 2898.78
    -1 -14 0 68589.5 2530.89
    -1 -14 0 68506.2 2574.37
    1 14 1 7.83678 79.9913
    -1 14 -1 49.2636 32.2785
    -1 -14 -1 41.822 36.4578
    -1 14 -2 17346.2 653.793
    1 14 2 17822 661.252
    1 14 2 18290.3 744.612
    1 14 3 29.566 51.4665
    -1 -14 -3 7.84089 78.6887
    -1 14 -3 106.867 34.8597
    -1 -14 -4 10166.6 486.342
    1 14 4 10393.3 424.427
    1 -14 4 10369.1 391.141
    1 -14 5 105007 3839.6
    -1 -14 -5 98775.5 3959.31
    1 14 5 103552 3881.89
    1 14 5 94664.3 4207.52
    -1 14 -6 500.935 65.2496
    1 -14 6 367.645 45.6168
    -1 -14 -6 658.229 174.403
    1 14 6 216.102 318.087
    1 14 6 246.51 132.692
    -1 14 -7 222.472 157.965
    -1 -14 -7 50.6819 152.671
    -1 14 -7 14.9976 55.1114
    1 -14 7 42.8417 43.5983
    1 -14 8 1301.36 84.3241
    -1 14 -8 1475.88 114.734
    1 14 9 733.368 115.97
    1 -14 9 1015.5 90.9062
    -1 14 -9 858.396 109.099
    1 -14 10 3749.72 174.235
    1 14 10 3560.56 202.738
    1 14 11 82.1122 100.548
    1 14 12 98.4336 94.5102
    -1 -14 -12 -5.67934 135.379
    1 14 13 361.388 101.941
    -1 14 -13 190.446 121.849
    -1 -14 -13 447.295 135.079
    -1 -14 -14 150.306 112.736
    -1 14 -14 197.333 114.239
    -1 -14 -15 480.177 94.6404
    -1 -14 -15 510.834 108.374
    -1 14 -15 513.313 111.768
    -1 -14 -16 306.166 86.656
    -1 -14 -16 252.967 82.2171
    -1 14 -16 108.685 90.5999
    1 15 -17 172.785 91.4103
    1 -15 -17 40.0392 92.689
    -1 15 16 106.164 95.423
    1 -15 -16 -51.0821 112.623
    -1 15 15 135.687 108.263
    -1 -15 15 181.487 85.3089
    1 -15 -15 25.1772 128.564
    1 -15 -14 101.321 153.012
    -1 -15 14 127.487 88.1064
    -1 15 14 149.455 118.882
    1 -15 -13 735.438 187.243
    -1 -15 13 1271.07 117.065
    -1 15 13 960.278 140.536
    -1 15 12 374.29 129.226
    -1 15 11 348.992 127.104
    -1 15 10 142.893 112.236
    1 15 -8 14642.8 584.027
    1 15 -8 12582.1 704.127
    -1 15 7 6736.46 589.592
    1 15 -7 7215.95 440.585
    1 -15 -7 6781.12 436.877
    1 15 -7 7714.33 326.819
    1 -15 -6 147.597 141.815
    1 15 -6 20.86 52.9662
    1 15 -6 66.9434 123.257
    -1 15 6 -112.746 251.082
    -1 15 5 3142.25 148.517
    -1 15 5 2834.11 302.244
    1 15 -5 2739.07 226.628
    1 -15 -5 3166.37 247.914
    -1 15 5 2829.15 329.498
    -1 -15 5 3016.4 136.452
    1 15 -5 3044.45 146.747
    -1 15 5 3780.5 165.499
    1 15 -4 35.9464 95.3691
    1 -15 -4 220.909 111.54
    -1 15 4 176.219 54.3566
    -1 -15 4 138.547 34.5638
    -1 15 4 82.732 129.131
    -1 15 4 109.597 43.4758
    -1 15 3 19671.4 723.125
    1 15 -3 20344.4 812.296
    -1 -15 3 18541.4 815.417
    -1 15 3 20124.8 830.839
    -1 15 3 19596 737.521
    -1 -15 3 19211.2 727.729
    -1 15 3 19291 724.054
    -1 -15 2 -6.85848 71.5663
    -1 15 2 -34.2447 96.6402
    1 15 -2 -6.75296 74.4381
    -1 15 2 -10.4943 35.4692
    -1 15 1 6784.94 265.335
    1 15 -1 7283.74 319.605
    -1 -15 1 6899.94 316.536
    -1 -15 0 5409.82 249.828
    -1 -15 0 5015.91 199.185
    -1 15 -1 134284 4983.46
    -1 -15 -1 135163 4987.61
    1 15 1 143716 5041.24
    1 15 2 2354.93 104.847
    -1 15 -2 2258.63 96.2646
    1 15 2 2197.89 173.093
    -1 -15 -3 23444.7 933.465
    -1 15 -3 22902.5 853.244
    1 15 3 23357 869.097
    1 15 4 375.147 85.6122
    -1 -15 -4 392.284 114.961
    1 -15 4 451.829 36.8786
    -1 -15 -5 37143.7 1574.94
    1 15 5 37367.8 1832.63
    1 15 5 38669.9 1505.2
    1 -15 5 39845.5 1461.49
    1 15 6 10372.7 802.674
    1 15 6 11470.7 505.466
    1 -15 6 11639 440.832
    -1 -15 -6 10871.6 570.923
    -1 -15 -7 462.552 172.091
    -1 15 -7 376.751 70.5739
    1 -15 7 242.012 49.3527
    -1 15 -8 1183.75 104.819
    1 -15 8 1069.32 78.1167
    1 -15 9 4122.27 187.133
    -1 15 -9 4590.74 230.718
    1 -15 10 210.733 64.8582
    1 15 10 293.835 107.266
    1 15 11 393.17 110.75
    -1 -15 -12 91.5999 128.794
    -1 15 -12 490.019 134.278
    1 15 12 229.011 99.6143
    -1 -15 -13 2112.36 197.838
    1 15 13 2350.21 154.163
    -1 15 -13 2384.7 179.724
    -1 -15 -14 741.18 134.81
    -1 15 -14 650.774 127.987
    -1 15 -15 1074.46 125.83
    -1 -15 -15 1078.24 127.64
    -1 -15 -15 1072.59 108.81
    -1 -15 -16 480.192 90.8102
    -1 15 -16 508.677 100.508
    -1 -15 -16 377.886 84.4061
    1 -16 -17 152.636 97.2513
    1 16 -17 49.1257 88.2454
    1 -16 -16 237.656 124.663
    -1 16 16 136.567 96.2178
    -1 16 15 -80.7875 109.962
    1 -16 -15 -75.1494 128.794
    -1 -16 15 -13.524 78.5461
    1 -16 -14 124.68 152.216
    -1 16 14 360.815 119.047
    -1 -16 14 226.965 88.6679
    -1 16 13 1112.41 148.332
    -1 -16 13 1553.19 124.694
    -1 -16 12 629.288 96.7842
    -1 16 12 279.847 125.95
    -1 16 11 243.198 121.047
    -1 16 10 464.751 120.96
    1 16 -8 4341.57 222.397
    1 16 -7 1125.3 187.492
    1 16 -7 1016.36 92.8335
    1 -16 -7 871.824 185.335
    -1 16 7 675.04 324.174
    1 16 -6 8259.16 463.479
    1 -16 -6 8283.1 470.4
    -1 16 6 7962.26 604.1
    1 16 -6 9038.26 362.931
    1 -16 -5 12135 583.476
    -1 16 5 10750.4 637.345
    -1 16 5 11918.6 700.527
    -1 -16 5 12075.3 463.481
    -1 16 5 12234.4 474.913
    -1 16 5 12231.9 468.822
    1 16 -5 11561.3 575.584
    1 16 -4 8521.99 412.292
    -1 16 4 8104.67 451.475
    -1 16 4 8225.81 315.445
    -1 -16 4 7935.63 316.504
    -1 16 4 8351.48 317.937
    -1 -16 3 1947.82 95.459
    -1 16 3 2277.39 92.9427
    1 16 -3 2190.89 170.16
    -1 16 3 2388.31 93.4033
    -1 16 3 2074.14 108.146
    -1 16 3 2054.89 181.59
    -1 -16 3 1894.11 172.817
    -1 16 2 35078.5 1345.03
    1 16 -2 36807.5 1410.24
    -1 16 2 36546.8 1337.23
    -1 -16 2 36260 1411.68
    -1 16 2 37359.3 1431.33
    -1 -16 1 60838 2255.19
    -1 16 1 59189.1 2199.83
    1 16 -1 59800.8 2255.15
    -1 -16 0 6671.91 257.126
    -1 -16 0 6412.89 306.161
    1 16 1 24778 943.255
    -1 16 -1 23772.8 884.096
    -1 -16 -1 23798.8 889.295
    1 16 1 23598.3 886.797
    1 16 2 2084.04 164.034
    1 16 2 1965.24 92.6974
    -1 16 -2 1892.72 84.0043
    1 16 3 3575.56 161.468
    1 -16 3 3443.39 140.043
    1 16 3 3495.19 268.787
    -1 16 -3 3588.92 143.546
    -1 -16 -3 3491.82 216.773
    1 -16 4 16869.4 634.296
    -1 16 -4 17116.1 637.42
    -1 -16 -4 16665.8 730.459
    1 16 4 16874.1 664.435
    1 -16 5 10599.8 404.914
    -1 -16 -5 10778.2 524.448
    1 16 5 9396.42 760.206
    1 16 5 10839.1 456.775
    -1 -16 -6 1324.87 195.107
    1 16 6 1487.23 166.103
    1 16 6 1216.02 374.354
    1 -16 6 1461.71 78.1526
    1 -16 7 7820.4 303.153
    1 16 7 7356.3 388.558
    1 -16 8 1468.21 88.5969
    1 -16 9 98.6342 59.9581
    1 16 10 215.282 109.715
    1 -16 10 315.424 75.6871
    1 16 11 1110.21 129.442
    -1 16 -12 222.233 129.171
    -1 -16 -12 51.7941 127.714
    1 16 12 300.137 104.471
    -1 -16 -13 1728.31 181.014
    -1 16 -13 2030.08 168.588
    1 16 13 1814.89 140.907
    -1 16 -14 1169.68 141.345
    -1 -16 -14 1343.65 153.933
    -1 -16 -15 256.039 98.186
    -1 -16 -15 484.843 93.5978
    -1 16 -15 407.283 111.344
    -1 -16 -16 221.341 78.7422
    -1 16 -16 289.777 96.857
    -1 -16 -16 364.399 88.3377
    1 17 -17 233.835 91.5557
    1 -17 -17 162.655 95.4921
    -1 17 16 246.842 97.9072
    1 -17 -16 141.054 121.42
    1 -17 -15 76.2742 132.928
    -1 17 15 124.332 111.013
    -1 -17 15 74.3216 80.0369
    -1 -17 14 12.3887 84.1443
    -1 17 14 217.255 116.601
    1 -17 -14 -111.052 157.288
    -1 17 13 1500.41 152.148
    -1 -17 13 1455.35 123.578
    -1 -17 12 567.463 96.5341
    -1 17 12 224.61 124.645
    -1 17 11 97.8517 122.936
    -1 -17 11 205.615 85.62
    -1 17 10 2976.4 195.648
    1 17 -8 4317.98 224.236
    -1 -17 7 11992.5 463.304
    -1 17 7 10731.9 762.39
    1 17 -7 12147.8 486.789
    1 -17 -7 10728.1 598.658
    1 17 -7 10842 597.442
    -1 -17 6 298.074 54.9923
    1 -17 -6 410.915 153.547
    -1 17 6 244.389 239.859
    -1 17 6 48.1265 235.429
    1 17 -6 283.424 142.3
    1 17 -6 394.729 63.2751
    1 17 -5 2957.12 231.874
    -1 17 5 3184.52 312.699
    -1 17 5 3437.56 165.004
    -1 17 5 3092.76 148.712
    -1 -17 5 2947.09 135.999
    -1 17 5 2621.89 320.245
    1 -17 -5 3216.48 252.284
    -1 17 4 3677.6 150.437
    -1 17 4 3934.29 155.459
    -1 -17 4 3299.1 149.633
    1 17 -4 3421.63 238.27
    -1 17 4 3560.23 276.535
    1 17 -3 16735.5 696.664
    -1 17 3 16696 604.936
    -1 17 3 15906.6 619.488
    -1 -17 3 15793.8 610.296
    -1 17 3 16342.1 716.544
    -1 17 3 16094.7 605.72
    -1 -17 3 15959.2 700.958
    -1 -17 2 26994.8 1006.19
    1 17 -2 27487.7 1077.85
    -1 -17 2 27385.9 1078.25
    -1 17 2 27059.3 1001.32
    -1 17 2 27457.2 1100.55
    -1 17 2 26748.7 1010.19
    1 -17 -1 4840.61 285.381
    -1 17 1 4802.74 190.837
    -1 -17 1 4451.51 243.58
    1 17 -1 4796.31 245.674
    -1 -17 0 28056.1 1061.38
    1 -17 0 28418.3 1061.73
    -1 -17 0 28898.4 1117.95
    -1 17 0 28888.3 1057.9
    1 17 1 313.738 81.8063
    -1 -17 -1 373.975 44.4723
    1 17 1 319.917 36.1006
    -1 17 -1 309.147 35.4863
    1 17 2 486.409 104.812
    -1 17 -2 418.433 36.7567
    1 -17 2 404.229 31.6323
    1 17 2 391.699 45.3877
    1 -17 3 33171.4 1236.62
    -1 -17 -3 35190.3 1324.97
    -1 17 -3 32927.2 1237.59
    1 17 3 32366 1368.16
    1 17 3 34680.5 1253.92
    -1 17 -4 9813.74 370.655
    1 -17 4 9592.01 367.224
    -1 -17 -4 8924.56 460.039
    1 17 4 9711.04 399.381
    1 -17 5 24311 897.666
    1 17 5 23803.3 941.89
    1 17 5 23121.9 1264.19
    -1 -17 -5 22202.2 1006.32
    1 17 6 -111.879 136.01
    1 -17 6 96.8626 41.5838
    -1 -17 -6 267.424 140.933
    1 17 6 243.985 333.203
    1 -17 7 13112.3 496.248
    1 17 7 13037.1 581.461
    1 -17 8 101.584 55.0717
    1 -17 9 2441.25 124.634
    1 -17 10 3124.15 151.887
    1 17 10 3135.44 187.912
    1 17 11 414.744 118.453
    -1 17 -11 429.285 134.828
    -1 17 -12 1060.36 152.061
    1 17 12 1057.13 123.245
    -1 -17 -12 665.133 152.408
    -1 -17 -13 367.996 133.939
    -1 17 -13 483.369 134.572
    1 17 13 416.544 106.007
    -1 17 -14 632.83 130.503
    -1 -17 -14 429.6 120.744
    -1 -17 -15 140.401 97.2882
    -1 -17 -15 393.675 90.7341
    -1 17 -15 280.54 112.516
    -1 -17 -16 223.931 84.688
    -1 -17 -16 96.5325 78.252
    -1 17 -16 279.81 98.1161
    1 -18 -17 95.3127 94.7338
    1 18 -17 114.832 88.8589
    -1 18 16 -8.65178 93.4469
    1 -18 -16 100.136 119.073
    1 18 -16 309.21 103.422
    1 -18 -15 360.683 145.329
    -1 -18 15 257.344 84.2358
    -1 18 15 282.043 115.86
    -1 18 14 248.861 118.983
    -1 -18 14 152.125 87.3874
    1 -18 -14 118.331 153.352
    -1 -18 13 247.282 93.3537
    -1 18 13 208.054 120.643
    -1 -18 12 302.542 91.2475
    -1 18 12 188.724 124.493
    -1 18 11 326.229 134.506
    -1 -18 11 308.953 86.3702
    -1 -18 10 1099.81 102.476
    -1 18 10 1026.94 139.308
    -1 -18 9 676.901 84.5543
    1 18 -8 20042.7 749.496
    -1 -18 8 18118.5 716.432
    1 18 -7 1747.29 115.856
    1 18 -7 1595.71 219.319
    -1 18 7 1389.45 373.41
    -1 -18 7 1691.47 102.09
    1 -18 -7 1912.37 236.983
    -1 -18 6 9652.2 368.423
    1 18 -6 8875.67 493.943
    1 -18 -6 8842.67 492.896
    -1 18 6 8958.82 641.637
    1 18 -5 22135.5 961.376
    -1 18 5 22888.8 844.627
    -1 -18 5 22290.7 842.402
    -1 18 5 21951.9 849.578
    -1 18 5 21588.5 1025.88
    1 -18 -5 22525.9 967.785
    -1 -18 4 366.57 42.6563
    1 18 -4 408.658 112.692
    -1 18 4 343.22 139.517
    -1 18 4 381.072 62.3912
    -1 18 4 372.203 49.1892
    -1 18 3 7453.58 312.65
    1 18 -3 7904.15 388.332
    -1 18 3 7174.97 401.342
    -1 18 3 8277.63 297.754
    -1 -18 3 7301.39 302.722
    -1 -18 3 6643.93 386.081
    -1 18 3 8055.24 298.558
    -1 18 2 1648.29 70.2385
    -1 -18 2 1541.12 76.049
    1 18 -2 1477.96 135.541
    -1 18 2 1498.43 80.6236
    -1 -18 2 1562.25 137.285
    -1 18 2 1425.55 150.104
    -1 18 1 24638.9 909.867
    -1 18 1 24372.5 916.288
    1 -18 -1 23433.1 1018.54
    -1 -18 1 24831.7 977.921
    1 -18 0 443.459 106.226
    1 -18 0 566.286 46.7715
    -1 18 0 525.152 39.7355
    -1 -18 0 511.375 85.8139
    -1 18 -1 865.201 49.348
    1 -18 1 786.859 47.4968
    1 18 1 778.702 50.8369
    -1 -18 -1 900.103 104.687
    -1 18 -1 960.808 127.915
    1 18 1 950.094 103.465
    -1 -18 -1 814.484 58.0611
    1 18 2 18320.7 747.851
    1 18 2 17516.1 668.518
    -1 18 -2 17506.3 659.292
    1 -18 2 17876.3 660.256
    1 18 3 14546.9 552.237
    1 -18 3 13959.2 534.841
    1 18 3 13875.7 671.185
    -1 18 -3 14467.8 535.955
    1 18 4 34215.3 1326.99
    -1 -18 -4 34650.8 1399.4
    1 -18 4 35120.3 1299.51
    -1 18 -4 35204.3 1300.97
    -1 -18 -5 1886.76 199.701
    1 18 5 2081.81 376.016
    1 -18 5 1989.58 93.2289
    1 18 5 2055.79 160.991
    1 -18 6 13247.4 493.184
    1 18 6 12220.1 556.39
    -1 -18 -6 11959.7 614.842
    -1 -18 -7 221.268 150.296
    1 18 7 162.04 165.938
    1 -18 7 117.984 47.7136
    1 -18 8 991.471 85.6172
    1 -18 9 1019.36 84.0643
    1 -18 10 744.734 80.9328
    1 18 10 635.12 125.471
    1 18 11 2663.5 182.22
    -1 18 -11 3285.58 204.074
    1 18 12 239.339 109.959
    -1 -18 -12 249.448 145.067
    -1 18 -12 449.691 141.234
    -1 18 -13 1141.22 154.513
    -1 -18 -13 830.123 149.387
    1 18 13 1008.13 118.621
    -1 18 -14 330 125.517
    1 18 14 83.654 92.3497
    -1 -18 -14 200.832 113.35
    -1 18 -15 601.214 119.581
    -1 -18 -15 623.276 97.2509
    -1 -18 -15 689.403 119.178
    -1 18 -16 180.779 97.2001
    -1 -18 -16 131.254 82.9964
    -1 -18 -16 158.385 79.0546
    1 -19 -17 123.346 95.3916
    1 19 -17 176.481 89.2894
    -1 19 16 77.8334 95.6027
    1 19 -16 330.551 104.56
    1 -19 -16 -31.3574 113.811
    -1 19 15 438.727 120.048
    1 -19 -15 482.829 156.933
    -1 -19 15 591.093 89.6496
    -1 -19 14 723.899 100.73
    1 -19 -14 521.278 174.149
    -1 19 14 444.838 126.31
    -1 -19 13 35.8041 84.855
    -1 19 13 111.186 121.836
    -1 19 12 1290.33 151.344
    -1 -19 12 1181.6 113.645
    -1 19 11 86.9967 133.983
    -1 -19 11 130.992 87.7937
    -1 19 10 220.42 120.16
    -1 -19 10 25.6157 77.8671
    -1 -19 9 45.988 66.5696
    -1 19 9 168.389 200.695
    -1 19 8 756.942 347.142
    -1 -19 8 1213.34 91.8151
    1 19 -7 165.215 142.444
    -1 19 7 -76.6595 264.831
    1 -19 -7 171.14 159.818
    -1 -19 7 52.6568 55.1195
    -1 19 6 2882.77 396.075
    1 -19 -6 3295.56 281.763
    1 19 -6 3324.16 274.456
    -1 19 6 2886.35 361.988
    -1 -19 6 3577.75 157.629
    -1 19 5 9764.27 407.999
    1 19 -5 10707.6 520.201
    -1 19 5 10057.1 400.256
    -1 -19 5 10565.1 397.681
    -1 19 5 10583.3 577.151
    -1 19 4 12790.1 477.649
    1 19 -4 12269.3 583.209
    -1 19 4 12924.1 480.105
    -1 19 4 12905.6 615.883
    -1 -19 4 12034.6 480.255
    -1 19 3 15706.9 586.168
    -1 19 3 15743.3 585.003
    -1 -19 3 15509.8 591.9
    1 19 -3 16198.9 684.872
    -1 19 3 15464.1 601.284
    -1 -19 3 15421.2 688.702
    -1 19 3 16481.5 702.21
    -1 19 2 106.634 38.444
    -1 19 2 140.611 101.261
    -1 19 2 140.142 28.6216
    -1 -19 2 223.653 85.6305
    1 19 -2 166.673 84.5571
    -1 -19 2 149.019 32.8933
    -1 19 1 734.311 50.0389
    -1 -19 1 767.005 96.3563
    1 -19 -1 683.119 124.491
    -1 19 1 620.918 41.6801
    -1 -19 0 590.677 92.9244
    1 -19 0 611.418 48.0975
    -1 19 0 652.623 42.1451
    1 -19 0 701.212 122.359
    1 19 0 627.714 43.2271
    1 19 1 6187.52 299.457
    1 -19 1 6001.44 232.053
    -1 19 -1 6219.67 331.591
    -1 19 -1 5988.52 231.101
    1 19 1 5848.28 234.735
    -1 -19 -1 5908.48 300.124
    1 -19 1 6266.65 333.548
    -1 -19 -1 5773.27 238.78
    -1 19 -2 453.805 43.7224
    1 19 2 431.358 48.5952
    -1 19 -2 541.055 120.863
    1 -19 2 468.94 36.991
    1 19 2 452.287 108.537
    -1 19 -2 483.553 40.6444
    1 -19 2 533.325 117.889
    -1 19 -3 1446.03 181.13
    1 19 3 1506.38 197.82
    1 -19 3 1219.38 65.2588
    -1 19 -3 1444.33 70.2584
    1 19 3 1378.17 91.3355
    1 -19 4 13718.2 521.384
    -1 19 -4 14013.9 523.174
    -1 -19 -4 13430.3 619.798
    1 19 4 13685.7 551.41
    -1 -19 -5 2191.18 202.884
    1 19 5 1902.73 158.462
    1 -19 5 2151.93 99.8496
    1 19 5 2119.43 386.385
    -1 19 -5 2269.97 108.705
    1 19 6 589.06 144.992
    1 -19 6 672.118 54.8114
    -1 -19 -6 573.973 161.557
    1 19 6 876.883 397.163
    1 19 7 -93.3466 152.375
    1 -19 7 72.3269 47.7457
    1 -19 8 11298.6 441.828
    1 -19 9 1835.09 105.229
    1 19 10 1834.19 153.635
    1 -19 10 1793.8 111.494
    1 19 11 548.508 121.097
    -1 19 -11 756.334 145.449
    -1 19 -12 1371.89 159.759
    1 19 12 1170.03 132.936
    1 19 13 561.091 109.792
    -1 19 -13 641.593 144.006
    -1 -19 -13 463.1 134.893
    -1 -19 -14 704.657 128.68
    -1 19 -14 697.664 137.905
    1 19 14 674.674 102.467
    -1 19 -15 1647.35 143.314
    -1 -19 -15 1323.32 115.315
    -1 -19 -15 1341.33 137.816
    -1 -19 -16 237.939 83.2712
    -1 19 -16 307.869 99.5857
    -1 -19 -16 301.411 81.4869
    1 -20 -17 -15.7033 89.2065
    1 20 -17 137.613 87.7217
    1 -20 -16 252.803 124.428
    1 20 -16 277.001 102.784
    -1 20 16 185.837 100.406
    -1 20 15 33.3076 109.078
    1 -20 -15 132.037 140.553
    -1 -20 15 148.235 81.6722
    1 -20 -14 860.565 194.157
    -1 20 14 1135.95 144.524
    -1 -20 14 1440.55 119.156
    -1 20 13 329.683 131.888
    -1 -20 13 430.262 95.9718
    -1 20 12 324.63 133.241
    -1 -20 12 140.128 87.8263
    -1 20 11 1107.22 158.143
    -1 -20 11 1280.4 115.07
    -1 -20 10 38.9061 79.6518
    -1 -20 9 88.3532 69.0163
    -1 20 9 53.2934 200.861
    -1 20 8 106.141 295.885
    -1 -20 8 258.195 69.8775
    -1 -20 7 258.589 59.9836
    -1 20 7 192.838 283.694
    1 -20 -7 222.967 160.432
    1 20 -7 340.204 161.704
    1 -20 -6 3071.85 268.73
    1 20 -6 2820.61 257.15
    -1 20 6 3061.23 374.182
    -1 -20 6 3019.51 140.948
    -1 20 6 2744.62 345.519
    -1 -20 5 2414 119.572
    -1 20 5 2388.62 271.981
    -1 20 5 2696.92 131.246
    1 20 -5 2590.47 223.866
    -1 20 4 297.881 50.1982
    -1 -20 4 194.813 44.5267
    -1 20 4 479.484 68.854
    1 20 -4 336.047 113.487
    -1 20 4 338.605 154.216
    -1 20 3 2789.56 232.575
    -1 -20 3 2857.61 221.462
    -1 -20 3 3088.4 138.39
    -1 20 3 3334.93 132.672
    1 20 -3 3087.25 221.194
    -1 20 3 3373.24 132.688
    -1 20 2 12799.2 579.782
    -1 -20 2 13178.7 561.664
    -1 20 2 12651.7 485.387
    -1 20 2 12852.6 474.192
    1 20 -2 12746.7 560.224
    -1 -20 2 12175.9 480.255
    -1 -20 1 40809.8 1557.3
    -1 20 1 40109.6 1489.66
    1 -20 -1 41251 1604.75
    -1 20 1 39863.9 1481.59
    1 -20 0 177.821 40.538
    1 20 0 185 33.9535
    1 -20 0 186.957 100.797
    -1 20 0 182.553 32.2423
    -1 -20 0 188.964 76.134
    1 20 1 47700.3 1774.43
    1 -20 1 47280.1 1771.48
    1 20 1 50778.7 1845.83
    -1 20 -1 47725.4 1769.68
    1 -20 1 50068.8 1888.68
    -1 -20 -1 47794.1 1845.71
    -1 -20 -1 47680.9 1777.63
    -1 20 -1 50121.4 1887.75
    1 20 2 102.012 43.1467
    1 -20 2 27.5483 28.5127
    1 20 2 46.1492 99.4083
    -1 20 -2 55.9375 104.756
    1 -20 2 60.6198 101.317
    -1 20 -2 10.488 32.4466
    -1 20 -2 21.3912 36.5948
    -1 20 -3 3071.38 243.296
    1 20 3 3296.88 150.871
    1 20 3 3151.05 254.597
    1 -20 3 3022.23 248.891
    -1 20 -3 3014.51 129.846
    1 -20 3 3059.12 128.985
    -1 20 -4 479.723 151.106
    1 20 4 418.961 88.7938
    1 -20 4 490.273 44.6019
    -1 20 -4 517.638 54.665
    -1 -20 -5 5475.56 331.734
    1 20 5 6310.15 560.235
    1 -20 5 5566.56 220.931
    -1 20 -5 5514.07 225.449
    1 20 5 5282.63 272.45
    -1 -20 -6 1909.37 214.803
    1 20 6 2023.1 183.889
    -1 20 -6 2086.08 112.985
    1 -20 6 2088.99 100.981
    1 20 6 1668.99 402.857
    1 20 7 6065.78 333.448
    1 -20 7 5824.73 238.273
    -1 -20 -7 5457.23 362.407
    1 -20 8 7499.19 303.536
    -1 20 -9 430.519 112.233
    1 -20 9 250.394 60.1279
    1 -20 10 552.641 72.9762
    -1 20 -10 827.647 139.526
    -1 20 -11 419.244 139.444
    1 20 11 312.032 117.159
    1 20 12 368.704 116.258
    -1 20 -12 563.386 146.611
    -1 20 -13 209.226 137.594
    1 20 13 177.082 102.568
    -1 -20 -13 84.9441 123.96
    1 20 14 956.607 111.423
    -1 -20 -14 956.948 104.669
    -1 20 -14 1007.32 143.704
    -1 -20 -14 896.925 139.35
    -1 20 -15 384.681 117.279
    -1 -20 -15 222.636 110.082
    -1 -20 -15 471.639 90.0914
    -1 -20 -16 248.453 81.2625
    -1 -20 -16 124.971 79.0656
    -1 20 -16 338.961 99.5658
    1 21 -17 180.458 87.1005
    1 21 -16 284.618 102.743
    1 -21 -16 121.973 115.871
    -1 21 16 6.47374 97.0293
    1 -21 -15 -46.0038 139.393
    -1 -21 15 68.7377 78.3941
    -1 21 15 162.144 114.699
    1 -21 -14 1304.72 206.142
    -1 21 14 1539.23 152.906
    -1 -21 14 1522.29 121.512
    -1 -21 13 1881.31 134.903
    -1 21 13 1613.66 170.337
    -1 -21 12 -39.9706 83.7779
    -1 21 12 38.9812 122.289
    -1 21 11 632.621 145.462
    -1 -21 11 476.29 94.5959
    -1 -21 10 436.517 89.3186
    -1 21 9 1307.97 236.659
    -1 -21 9 1679.34 115.445
    -1 -21 8 4479.23 204.787
    1 21 -7 7889.35 473.794
    -1 -21 7 8218.5 332.661
    -1 21 7 7721.3 635.101
    -1 21 6 1185.05 288.252
    -1 -21 6 1492.09 89.6919
    1 21 -6 1478.65 200.705
    -1 21 6 1053.67 259.184
    1 21 -5 142.582 123.415
    -1 21 5 248.52 73.0323
    -1 -21 5 93.7516 49.5642
    -1 21 5 188.717 194.476
    -1 21 4 1489.44 92.1046
    -1 21 4 1359.97 76.4865
    -1 -21 4 1217.4 75.1506
    -1 21 4 1267.85 194.436
    1 21 -4 1231.39 159.99
    -1 21 3 32488.5 1186.41
    -1 -21 3 30750.7 1293.91
    -1 -21 3 31559.8 1194.62
    1 21 -3 32017.7 1291.06
    -1 21 3 32341.7 1307.87
    -1 21 3 31875.3 1187.67
    1 -21 -2 5480.5 336.524
    -1 -21 2 5722.47 229.85
    -1 21 2 5848.76 235.344
    -1 -21 2 6032.55 306.752
    -1 21 2 5778.14 222.426
    1 21 -2 5803.53 309.603
    -1 21 2 5366.58 323.458
    -1 21 1 50.3484 40.736
    1 -21 -1 41.3424 106.523
    -1 21 1 89.9307 30.1415
    -1 -21 1 143.187 80.1508
    -1 21 0 12549 473.619
    1 -21 0 12719.4 481.451
    1 -21 0 13223.9 592.161
    -1 -21 0 12427.8 546.841
    1 21 0 12466.8 478.659
    1 -21 1 12721.2 573.591
    -1 21 -1 13187.3 575.371
    -1 21 -1 11815.6 456.753
    1 -21 1 12067.7 459.409
    1 21 1 12063.6 462.244
    -1 -21 -1 12462.3 536.276
    1 21 1 13017.6 534.086
    -1 -21 -1 12014.1 466.36
    -1 21 -2 7892.35 306.383
    -1 21 -2 8050.73 310.696
    -1 21 -2 8001.38 426.174
    1 -21 2 8128.96 309.547
    1 -21 2 7923.52 426.956
    1 21 2 8018.26 318.131
    1 21 2 8583.54 403.916
    -1 21 -3 49157.4 1873.63
    1 -21 3 48880.8 1870.66
    1 21 3 46807.3 1742.9
    1 -21 3 46416.1 1727.45
    -1 21 -3 46419 1726.26
    1 21 3 46138.1 1857.86
    1 -21 4 674.751 49.9613
    1 -21 4 585.919 171.357
    -1 21 -4 814.404 169.673
    1 21 4 680.314 93.811
    -1 21 -4 633.755 58.0696
    1 21 5 389.113 111.99
    1 21 5 599.398 319.783
    1 -21 5 374.721 46.5402
    -1 21 -5 392.066 59.7237
    -1 -21 -5 442.372 138.794
    -1 21 -5 374.967 157.973
    1 21 6 543.982 353.909
    -1 -21 -6 750.632 166.201
    1 -21 6 971.547 65.6449
    -1 21 -6 1004.1 81.7593
    1 21 6 817.562 150.379
    1 21 7 501.686 174.384
    1 -21 7 143.779 55.8465
    -1 -21 -7 336.593 159.805
    -1 21 -7 525.856 81.3116
    1 -21 8 6405.54 272.879
    1 21 8 6839.24 389.339
    -1 21 -8 7146.62 294.416
    -1 21 -9 163.376 106.734
    1 -21 9 57.9002 57.124
    1 -21 10 408.718 68.2651
    -1 21 -10 620.778 133.512
    -1 21 -11 2402.96 182.33
    1 21 11 1799 160.686
    -1 21 -12 225.588 141.635
    1 21 12 102.436 112.424
    -1 -21 -13 317.22 133.432
    1 21 13 427.004 107.921
    -1 21 -13 325.486 140.741
    -1 -21 -14 623.61 133.162
    -1 21 -14 670.636 138.247
    1 21 14 536.272 102.715
    -1 -21 -14 703.462 96.8511
    -1 -21 -15 203.917 83.5914
    -1 -21 -15 3.88489 90.1056
    -1 21 -15 181.535 114.076
    -1 -21 -16 97.5875 75.0669
    -1 -21 -16 233.189 79.3013
    -1 21 -16 131.247 97.3375
    1 -22 -17 31.0029 90.166
    1 -22 -16 89.3085 115.046
    1 22 -16 291.458 103.152
    -1 22 16 126.227 95.455
    -1 22 15 -28.2578 109.183
    1 -22 -15 -66.611 140.543
    -1 -22 15 33.8617 75.8072
    -1 -22 14 487.416 96.1542
    -1 22 14 438.611 125.171
    -1 -22 13 1913.53 136.727
    -1 22 13 1703.29 175.229
    -1 -22 12 -31.6554 83.9162
    -1 22 12 36.5292 128.259
    -1 -22 11 2376.38 151.091
    -1 22 11 2650.17 196.687
    -1 -22 10 2504.97 149.008
    -1 22 9 770.847 245.988
    -1 -22 9 947.009 99.4498
    -1 -22 8 2904.84 151.112
    -1 22 8 2935.51 255.746
    -1 -22 7 13885.4 531.863
    -1 22 7 12104 835.455
    1 22 -7 12459.6 673.371
    -1 22 6 85.4724 228.677
    -1 -22 6 222.864 54.1723
    1 22 -6 321.061 147.115
    -1 22 6 48.8803 224.353
    -1 -22 5 34051.1 1252.64
    1 22 -5 32938.8 1375.44
    -1 22 5 32849.9 1436.02
    -1 22 5 33013.7 1251.74
    -1 -22 4 2698.65 128.735
    1 22 -4 2797.44 228.263
    -1 -22 4 2802.93 241.076
    -1 22 4 2884.3 126.754
    -1 22 4 3028.11 138.323
    -1 22 4 3019.47 258.37
    -1 22 3 2713.58 111.401
    -1 -22 3 2440.57 201.473
    -1 22 3 2759.57 111.937
    -1 22 3 2262.82 216.583
    -1 -22 3 2347.38 117.223
    1 22 -3 2503.24 202.606
    -1 22 2 948.369 145.17
    1 22 -2 1029.39 127.45
    -1 -22 2 967.089 63.3185
    -1 -22 2 971.122 127.955
    1 -22 -2 874.176 150.831
    -1 22 2 1069.03 70.7041
    -1 22 2 1074.2 55.2233
    -1 22 1 12730.2 482.97
    1 -22 -1 13256.3 610.645
    -1 -22 1 12938.9 563.439
    -1 22 1 13051.5 492.928
    1 -22 0 8385.39 423.047
    -1 -22 0 8292.39 386.897
    1 22 0 7929.34 313.931
    1 -22 0 7906.24 316.952
    -1 22 0 8190.98 308.595
    1 22 1 13979.3 532.204
    1 -22 1 14392.6 649.239
    -1 -22 -1 14218.4 536.554
    -1 22 -1 14354.3 644.506
    -1 22 -1 13773.1 525.945
    1 22 1 14831.3 605.905
    -1 -22 -1 14348.8 609.918
    -1 22 -1 13785.3 521.906
    1 -22 1 13963.7 529.416
    -1 22 -2 3281.51 134.52
    -1 22 -2 3289.34 139.432
    1 -22 2 3141.63 137.648
    1 22 2 3350.13 226.385
    1 -22 2 3414.1 252.229
    -1 22 -2 3644.29 253.727
    1 22 2 3295.77 147.293
    -1 22 -3 5550.54 213.802
    -1 22 -3 5832.65 350.211
    1 22 3 5430.87 347.536
    1 -22 3 5129.05 338.207
    1 -22 3 5168.28 214.095
    1 22 3 5380.75 232.381
    -1 22 -4 19675 740.22
    1 22 4 19880.1 769.679
    1 22 4 17832.4 904.754
    1 -22 4 19860 740.504
    -1 22 -4 19647.4 890.572
    1 -22 4 19482.6 894.105
    -1 22 -5 13484 522.708
    -1 22 -5 13009.6 674.417
    1 22 5 14662.8 886.911
    1 22 5 13502.7 565.986
    1 -22 5 12000.4 682.138
    1 -22 5 14085.3 521.161
    -1 22 -6 3474.39 160.928
    -1 -22 -6 3239.27 261.319
    1 22 6 3478.6 230.006
    1 -22 6 3538.15 151.968
    1 22 7 12629.5 597.172
    -1 22 -7 13491.2 520.267
    1 -22 7 13247 511.949
    -1 22 -8 3615.05 179.814
    1 -22 8 3163.26 153.504
    1 22 8 3423.3 282.372
    1 -22 9 413.582 64.971
    -1 22 -9 532.087 112.233
    -1 22 -10 203.198 126.315
    -1 22 -11 1604.56 165.475
    1 22 11 1118.09 142.424
    -1 22 -12 119.012 144.292
    1 22 12 247.603 119.336
    1 22 13 447.573 110.773
    -1 22 -13 399.555 142.943
    -1 -22 -13 280.676 135.36
    -1 -22 -14 267.259 119.272
    -1 -22 -14 431.982 91.2404
    1 22 14 392.654 98.746
    -1 22 -14 511.413 133.727
    -1 22 -15 222.725 114.055
    -1 -22 -15 171.163 81.4978
    -1 -22 -15 88.6873 92.5878
    -1 22 -16 152.955 97.6593
    1 -23 -17 81.4832 95.9323
    1 -23 -16 21.1549 112.484
    -1 23 16 87.2514 92.6866
    1 23 -16 325.466 101.758
    1 -23 -15 -33.7184 133.721
    -1 23 15 53.7545 109.431
    1 23 -15 307.536 112.267
    -1 -23 15 63.1774 75.7778
    -1 -23 14 1522.92 118.619
    -1 23 14 1051.99 148.394
    -1 23 13 1076.28 158.585
    -1 -23 13 1144.57 114.375
    -1 23 12 452.647 140.733
    -1 -23 12 300.533 91.2787
    -1 -23 11 221.859 92.282
    -1 23 11 551.25 148.475
    -1 -23 10 315.398 89.7448
    -1 -23 9 20992.9 806.277
    -1 23 9 20111 912.814
    -1 23 8 2103.97 230.639
    -1 -23 8 2144.37 125.23
    1 23 -7 489.482 164.833
    -1 -23 7 343.244 66.366
    -1 23 7 252.005 297.533
    -1 23 6 413.458 229.892
    -1 -23 6 267.201 55.7099
    -1 23 6 196.51 228.391
    1 23 -6 465.536 156.141
    -1 23 5 4529.67 202.691
    -1 -23 5 4645.25 198.454
    1 23 -5 5012.26 317.098
    -1 23 5 4612.47 367.125
    1 23 -4 300.703 139.491
    -1 -23 4 249.75 127.478
    -1 -23 4 110.035 48.2793
    -1 23 4 150.061 155.967
    -1 23 4 409.719 75.7178
    -1 23 4 299.573 53.7804
    -1 -23 3 26711.1 1009.24
    -1 23 3 27076.8 999.469
    -1 23 3 26949.3 1000.7
    1 23 -3 26569.3 1109.63
    -1 -23 3 26554 1113.53
    -1 23 3 26906.5 1129.35
    -1 -23 2 9091.23 359.915
    1 23 -2 9634.3 447.378
    1 -23 -2 9166.15 482.794
    -1 -23 2 9528.75 443.987
    -1 23 2 8938.76 463.046
    -1 23 2 9380.14 351.173
    -1 23 2 9143.87 365.32
    -1 23 1 28521.9 1053.07
    -1 -23 1 28357.3 1139.46
    -1 23 1 28007.8 1063.45
    1 -23 -1 28621.2 1186.43
    -1 -23 0 17708.2 728.285
    1 -23 0 16988.7 654.473
    -1 23 0 17367 644.798
    1 23 0 16983.1 651.388
    1 -23 0 18070.4 774.94
    -1 23 -1 35244.2 1316.84
    -1 23 -1 37448.1 1450.78
    -1 -23 -1 35468.5 1408.42
    -1 23 -1 35203.1 1320.91
    -1 -23 -1 35581.1 1332.01
    1 23 1 37599.1 1406.57
    1 23 1 35389.6 1327.79
    1 -23 1 36237.9 1325.71
    1 -23 1 36931.4 1452.63
    1 -23 2 2605.8 114.269
    1 23 2 2791.45 203.504
    -1 23 -2 2510.22 114.627
    1 -23 2 2354.3 220.901
    1 23 2 2693.12 124.573
    -1 23 -2 2341.91 221.689
    -1 23 -2 2448.89 108.789
    1 -23 3 1488.54 78.7666
    1 23 3 1654.53 100.964
    -1 23 -3 1735.22 192.881
    1 23 3 1390.6 193.542
    -1 23 -3 1510.15 79.4834
    1 -23 3 1500.14 191.174
    1 23 4 1258.37 114.67
    1 -23 4 1269.77 72.2828
    1 -23 4 1145.06 191.439
    -1 23 -4 1292.58 76.9352
    -1 23 -4 1404.78 200.148
    1 23 4 1362.05 239.81
    1 23 5 13247.2 864.105
    -1 23 -5 12961.1 673.35
    1 -23 5 12504.6 680.772
    -1 23 -5 13541.4 521.56
    1 -23 5 13810.3 520.483
    1 23 5 14027.6 569.002
    1 23 6 237.176 139.362
    1 -23 6 373.648 51.0005
    -1 -23 -6 423.554 145
    -1 23 -6 387.948 66.5702
    1 23 7 29067.7 1198.87
    1 -23 7 29759.8 1118.49
    -1 23 -7 30030 1125.1
    1 -23 8 2710.27 138.561
    1 23 8 2941.87 268.277
    -1 23 -8 3261.81 165.436
    -1 23 -9 134.577 107.98
    1 -23 9 31.4382 56.3159
    -1 23 -10 1093.82 144.313
    -1 23 -11 546.064 145.99
    1 23 11 431.384 126.048
    1 23 12 165.58 120.664
    -1 23 -12 254.908 143.589
    -1 -23 -13 179.33 129.642
    -1 23 -13 342.077 144.654
    1 23 13 358.349 109.593
    -1 -23 -14 197.411 114.86
    1 23 14 307.334 96.582
    -1 23 -14 467.058 133.41
    -1 -23 -14 417.644 88.1112
    -1 -23 -15 281.053 102.878
    -1 -23 -15 388.43 83.7374
    -1 23 -15 395.98 117.259
    -1 23 -16 213.527 97.1521
    1 -24 -16 117.19 116.187
    1 24 -16 190.681 100.006
    -1 24 16 78.2291 95.9133
    1 24 -15 377.944 115.05
    1 -24 -15 211.112 152.661
    -1 24 15 227.028 112.354
    -1 -24 14 2335.3 143.78
    -1 24 14 1929.28 171.463
    -1 -24 13 975.996 108.879
    -1 24 13 793.104 147.76
    -1 -24 12 1986.63 141.38
    -1 24 12 1920.58 178.161
    -1 -24 11 149.071 87.5727
    -1 24 11 350.792 133.935
    -1 -24 10 2916.15 167.269
    -1 24 9 488.451 233.722
    -1 -24 9 337.939 88.7576
    -1 24 8 1496.78 221.779
    -1 -24 8 1844.92 114.759
    -1 24 7 1502.57 343.392
    -1 -24 7 1813.94 108.995
    -1 24 6 12.2664 209.582
    -1 24 6 49.3643 239.273
    1 24 -6 -39.9304 132.71
    -1 -24 6 14.31 51.4369
    -1 -24 5 27112.6 1005.64
    -1 24 5 26377 1003.47
    -1 24 5 25269.5 1185.61
    1 24 -5 26923.6 1134.97
    -1 24 4 40952.4 1511.81
    -1 -24 4 39666.6 1515.5
    1 24 -4 41509 1637.31
    -1 24 4 39227.9 1661.68
    -1 24 4 41419.9 1508.84
    -1 -24 4 37133.4 1637.63
    -1 -24 3 2562.56 121.601
    -1 24 3 2742.52 112.293
    -1 24 3 2453.52 112.443
    -1 24 3 2658.3 233.065
    1 24 -3 2600.14 210.711
    -1 -24 3 2678.95 215.173
    -1 24 2 16.4188 34.4297
    -1 24 2 11.9433 50.2567
    -1 24 2 107.093 128.806
    -1 -24 2 55.1307 43.9716
    -1 -24 2 49.7615 97.4492
    1 -24 -2 27.5658 134.952
    1 24 -2 81.8379 102.205
    1 -24 -1 63404.1 2407.44
    -1 24 1 61000.3 2263.2
    -1 -24 1 62830.4 2358.29
    -1 24 1 61277.3 2274.99
    1 -24 0 32800.2 1297.63
    -1 24 0 31486.2 1163.79
    -1 -24 0 31968 1253.95
    1 -24 0 30879 1173.75
    1 24 0 31166.6 1171.49
    1 -24 1 39349.6 1448.64
    -1 -24 -1 39552.4 1455.82
    1 24 1 40838.6 1532.66
    -1 24 -1 38336.4 1438.45
    -1 -24 -1 39295.9 1536.93
    -1 24 -1 38508.4 1442.87
    1 24 1 39261.4 1450.65
    1 -24 1 39251.9 1571.71
    -1 24 -2 1595.15 80.0512
    -1 24 -2 1628.69 86.1821
    1 24 2 1656.15 170.568
    1 -24 2 1826.29 86.8654
    -1 24 -2 1993.12 198.523
    1 -24 2 1613.64 194.362
    1 24 2 1638.85 94.5408
    -1 -24 -2 1649.22 167.136
    1 -24 3 773.485 57.8236
    -1 24 -3 901.992 169.825
    1 -24 3 724.126 158.929
    1 24 3 738.149 79.5436
    -1 24 -3 723.288 57.97
    -1 24 -3 831.616 65.5796
    1 24 3 1039.44 177.816
    1 24 4 2782.99 162.549
    1 24 4 2464.61 278.91
    1 -24 4 2877.13 258.806
    -1 24 -4 2942.68 129.735
    -1 24 -4 2975.74 258.691
    1 -24 4 2898.89 128.33
    1 -24 5 8928.92 549.687
    -1 24 -5 9508.65 539.239
    1 24 5 9552.56 718.329
    1 -24 5 10124 383.9
    -1 24 -5 9874.57 384.969
    1 24 5 9560.37 428.946
    -1 24 -6 88.2903 61.6615
    1 24 6 -60.0889 132.762
    1 -24 6 6.36937 44.5593
    1 -24 7 985.228 78.4848
    -1 24 -7 1019.23 98.9569
    -1 24 -8 305.369 92.9891
    1 -24 8 166.857 56.9295
    1 24 8 163.021 201.593
    1 -24 9 135.113 63.6496
    -1 24 -9 238.733 109.778
    -1 24 -10 286.011 128.487
    -1 24 -11 489.747 144.907
    1 24 11 351.503 125.98
    1 24 12 784.944 132.609
    -1 24 -12 637.671 154.134
    1 24 13 352.338 111.506
    -1 24 -13 144.398 142.807
    -1 -24 -13 93.2921 123.899
    -1 24 -14 391.606 132.283
    1 24 14 91.7675 93.5489
    -1 -24 -14 50.0855 112.024
    -1 -24 -14 220.911 83.4083
    -1 -24 -15 189.313 101.893
    -1 24 -15 189.471 114.705
    -1 24 -16 107.505 95.8488
    1 25 -16 159.52 96.902
    1 -25 -16 -5.26587 112.132
    -1 25 16 137.999 95.0008
    1 -25 -15 115.059 141.287
    1 25 -15 347.094 112.863
    -1 25 15 236.57 115.665
    -1 25 14 1377.2 152.676
    -1 -25 14 1547.89 123.501
    -1 -25 13 879.833 110.284
    -1 25 13 808.323 148.694
    -1 -25 12 2688.82 163.513
    -1 25 12 2708.12 207.274
    -1 25 11 242.219 137.239
    -1 -25 11 253.652 94.4759
    -1 -25 10 2396.82 151.373
    -1 25 9 -56.8764 212.039
    -1 -25 9 171.243 80.6098
    -1 -25 8 78.7645 67.5819
    -1 25 8 99.0252 174.598
    -1 25 7 605.133 317.105
    -1 -25 7 749.348 79.3434
    -1 -25 6 528.492 65.4489
    -1 25 6 498.009 255.273
    1 25 -6 608.735 160.104
    -1 25 6 317.251 237.747
    -1 25 5 10864.1 621.232
    -1 -25 5 11665 446.08
    1 25 -5 11119.3 566.785
    -1 25 5 11216.8 445.007
    -1 25 4 37075.3 1552.01
    -1 -25 4 36596.8 1407.84
    -1 25 4 38723.3 1400.44
    -1 -25 4 35473.7 1538.58
    -1 25 4 37575.4 1404.01
    1 25 -4 37887.3 1530.39
    -1 25 3 22538.2 836.491
    1 25 -3 23119 957.658
    -1 -25 3 21965.3 954.93
    -1 -25 3 21918.8 847.069
    -1 25 3 22710 837.464
    -1 25 3 22020.6 966.109
    -1 25 2 13915.3 648.39
    -1 -25 2 13625.9 627.261
    -1 25 2 14078.4 527.461
    -1 -25 2 13727.5 538.292
    1 25 -2 14423.9 634.981
    -1 25 2 14232 523.564
    1 -25 -2 13473 664.24
    -1 25 2 13833.2 543.56
    -1 25 1 21322.6 809.766
    -1 -25 1 21923 894.879
    1 -25 -1 21329.1 938.24
    -1 25 1 21349.7 796.944
    -1 25 0 12837.4 483.986
    1 25 0 12872.5 492.308
    1 -25 0 12598.5 496.131
    -1 25 0 12766.5 493.809
    -1 -25 0 12995.9 576.032
    1 -25 0 13229.8 617.258
    1 25 1 2382.4 185.775
    1 25 1 2261.79 109.204
    1 -25 1 2208.34 109.336
    -1 25 -1 2059.21 94.2027
    -1 25 -1 2168.3 101.208
    -1 -25 -1 2312.07 191.167
    1 -25 1 2229.19 215.615
    -1 -25 -1 2136.63 118.127
    -1 25 -2 1546.77 83.0993
    -1 25 -2 1578.25 187.796
    1 25 2 1638.18 171.053
    1 -25 2 1879.07 203.229
    1 -25 2 1517.06 84.0168
    -1 -25 -2 1510.67 169.901
    1 25 2 1576.69 93.6471
    -1 25 -2 1487.9 76.3471
    -1 25 -3 22443.1 841.709
    1 -25 3 22229.6 846.098
    1 25 3 22304.3 861.656
    1 -25 3 22398 988.534
    -1 25 -3 23051.3 847.667
    1 25 3 22527.8 980.077
    -1 25 -3 22964 999.646
    1 -25 4 1871.22 91.4254
    1 -25 4 1337.57 201.049
    1 25 4 1760.65 252.465
    -1 25 -4 1782.77 92.7115
    -1 25 -4 1624.52 212.482
    1 25 4 1791.48 128.987
    1 -25 5 6305.59 424.24
    -1 25 -5 6655.76 270.281
    1 25 5 6610.69 587.368
    -1 25 -5 6442.2 419.552
    1 -25 5 6809.69 269.544
    1 25 5 6920.26 320.506
    1 -25 6 71.5755 45.8075
    1 25 6 -21.4279 133.401
    -1 25 -6 51.833 59.326
    1 25 7 1942.99 221.148
    -1 25 -7 2234.92 129.615
    1 -25 7 2355.16 117.77
    -1 25 -8 425.726 92.8808
    1 -25 8 325.873 61.8001
    1 25 8 348.261 200.362
    -1 25 -9 3780.6 199.678
    1 -25 9 3515.21 167.947
    -1 25 -10 1431.37 149.288
    -1 25 -11 619.167 146.178
    1 25 11 673.35 134.419
    -1 25 -12 385.499 152.302
    1 25 12 370.839 125.236
    -1 25 -13 1011.32 155.614
    1 25 13 868.928 122.848
    1 25 14 127.191 93.1304
    -1 25 -14 217.382 132.074
    -1 -25 -14 139.963 80.7559
    -1 -25 -14 -66.0908 113.411
    -1 25 -15 288.702 117.958
    -1 -25 -15 215.134 99.0507
    1 -26 -16 -58.3635 114.684
    1 26 -16 137.498 95.7593
    1 26 -15 412.462 112.738
    -1 26 15 346.262 114.709
    -1 26 14 2260.24 177.544
    -1 -26 14 2357.07 146.844
    1 26 -14 2462.82 172.301
    -1 26 13 1234.58 162.55
    -1 -26 13 1414.66 121.541
    -1 -26 12 342.282 96.4728
    -1 26 12 675.551 148.775
    -1 -26 11 1334.92 119.098
    -1 26 11 1140.03 158.878
    -1 26 10 2216.9 296.601
    -1 -26 10 2229.77 144.464
    -1 -26 9 2498.05 148.653
    -1 26 9 2144.87 268.318
    -1 -26 8 1.64178 65.6732
    -1 26 8 58.4498 177.354
    -1 -26 7 9517.62 385.766
    -1 26 6 1609.62 326.766
    1 26 -6 1995.42 216.479
    -1 -26 6 1761.97 104.892
    1 26 -5 5090.88 330.482
    -1 26 5 5303.9 221.691
    -1 -26 5 5049.07 219.161
    -1 26 5 4686.94 375.213
    -1 -26 4 38223.8 1441.75
    -1 26 4 38015.6 1590.43
    -1 26 4 37427.4 1436.61
    -1 -26 4 36787.2 1571.57
    1 26 -4 39284.3 1567.45
    -1 26 4 39870.3 1433.39
    1 26 -3 15176.2 660.307
    -1 -26 3 14481.1 652.887
    -1 -26 3 13814.4 542.1
    -1 26 3 14148 665.399
    -1 26 3 13958.7 530.633
    -1 26 3 14322.8 531.101
    1 -26 -2 6060.44 371.286
    -1 -26 2 5651.34 244.113
    1 26 -2 5675.33 328.83
    -1 26 2 5932.22 349.414
    -1 26 2 6163.43 228.182
    -1 26 2 5930.64 232.617
    -1 -26 2 5842.8 331.222
    -1 26 1 1895.92 106.242
    -1 -26 1 2054.04 105.673
    -1 26 1 2063.41 91.4898
    1 -26 -1 2086.57 216.529
    -1 -26 1 1882.87 171.673
    1 -26 0 8738.15 461.618
    -1 26 0 8455.88 326.082
    1 26 0 8602.65 335.635
    -1 26 0 8364.03 337.01
    -1 -26 0 8435.64 419.746
    1 -26 1 31373.4 1161.97
    1 26 1 30981.3 1163.51
    -1 26 -1 31078.5 1153.99
    1 26 1 32069.7 1248.21
    -1 -26 -1 30337.1 1252.49
    -1 26 -1 30743.5 1148.65
    1 -26 1 31291.9 1295.74
    -1 26 -2 5632.84 227.161
    -1 -26 -2 5627.05 324.549
    1 26 2 5641.61 238.424
    1 26 2 6282.44 332.75
    -1 26 -2 5413.77 220.726
    1 -26 2 5564.15 355.001
    -1 26 -2 5949.68 361.49
    1 -26 2 5902.03 230.37
    -1 26 -3 713.082 65.5928
    1 26 3 935.727 185.633
    1 -26 3 667.515 60.461
    -1 26 -3 587.585 55.7386
    1 26 3 849.427 83.132
    1 -26 3 906.653 170.544
    -1 26 -3 855.145 171.385
    1 -26 4 8.73872 145.632
    -1 26 -4 8.62322 132.669
    1 26 4 -91.13 167.855
    -1 26 -4 55.6381 49.2333
    1 -26 4 11.7268 44.2863
    1 26 4 -16.2166 81.4863
    1 -26 5 4215.34 178.697
    -1 26 -5 4187.3 180.458
    1 26 5 4161.13 232.106
    1 26 6 433.234 138.439
    1 -26 6 518.687 59.2418
    -1 26 -6 505.673 69.8993
    1 26 7 8012.58 428.69
    1 -26 7 8708.91 338.041
    -1 26 -7 8202.17 343.592
    1 -26 8 204.777 59.1221
    -1 26 -8 246.917 89.0987
    1 26 8 157.095 195.981
    1 -26 9 809.749 82.6877
    -1 26 -9 1001.33 126.59
    -1 26 -10 343.611 127.061
    -1 26 -11 882.972 150.923
    1 26 11 1005.36 141.539
    -1 26 -12 445.496 147.483
    1 26 12 707.399 132.48
    -1 26 -13 311.225 142.288
    -1 -26 -13 -111.897 132.186
    1 26 13 160.112 111.365
    1 26 14 136.983 92.3213
    -1 -26 -14 -91.3224 114.552
    -1 26 -14 90.6617 128.073
    -1 -26 -15 82.8226 98.1811
    -1 26 -15 158.726 112.891
    1 -27 -16 167.743 113.732
    -1 27 16 477.978 103.308
    1 27 -16 428.877 98.948
    1 -27 -15 47.329 141.554
    -1 27 15 155.946 109.021
    1 27 -15 346.448 110.84
    -1 -27 14 2040.55 138.009
    1 27 -14 1725.26 155.245
    -1 27 14 1896.96 169.195
    -1 27 13 358.155 141.06
    -1 -27 13 328.52 94.3449
    -1 27 12 486.145 147.866
    -1 -27 12 257.27 90.9153
    -1 -27 11 305.639 99.593
    -1 27 11 572.195 150.174
    -1 27 10 145.039 242.093
    -1 -27 10 119.966 82.6514
    -1 27 9 17898 822.17
    -1 -27 9 18128.7 709.61
    -1 27 8 2041.89 235.596
    -1 -27 8 2254.31 132.861
    -1 -27 7 2065.22 121.301
    -1 -27 6 3079.56 148.087
    1 27 -6 2648.35 251.732
    1 27 -5 1229.67 181.231
    -1 -27 5 1259.02 86.0485
    -1 27 5 1138.8 231.94
    -1 27 5 1346.77 97.4368
    -1 -27 4 224.461 151.889
    1 27 -4 375.213 152.141
    -1 -27 4 317.726 61.2041
    -1 27 4 557.267 61.3044
    -1 27 4 224.427 173.993
    -1 27 3 41103.1 1511.22
    -1 27 3 41072.8 1512
    1 27 -3 41776.5 1641.79
    1 -27 -3 40018.9 1668.74
    -1 -27 3 39723.4 1636.49
    -1 -27 3 39789 1523.38
    -1 27 3 40874.6 1651.91
    -1 27 2 25.9599 122.635
    -1 27 2 47.8232 36.149
    -1 -27 2 55.6684 48.4718
    -1 -27 2 144.371 106.33
    -1 27 2 199.106 31.3328
    1 -27 -2 98.1115 131.434
    1 -27 -1 5250.63 346.09
    -1 27 1 5448.91 212.54
    -1 -27 1 5371.14 226.288
    -1 27 1 5414.35 227.977
    -1 -27 1 5289.19 306.931
    -1 -27 0 16459.7 728.228
    -1 27 0 16887.9 642.172
    -1 27 0 16600.4 629.675
    1 27 0 16980.2 640.322
    1 -27 0 16862.3 766.846
    -1 27 -1 5422.8 218.393
    1 -27 1 5708.62 345.4
    1 -27 1 5736.02 229.616
    -1 27 -1 5207.66 211.344
    -1 -27 -1 5397.44 314.763
    1 27 1 6134.78 316.578
    1 27 1 5680.74 229.771
    1 -27 2 889.982 68.9158
    -1 27 -2 917.438 65.5104
    -1 27 -2 892.048 56.6006
    -1 -27 -2 806.005 145.527
    -1 27 -2 1005.78 172.599
    1 27 2 975.517 151.723
    1 27 2 889.614 76.6459
    1 -27 2 909.723 165.843
    -1 27 -3 10600.7 404.33
    1 -27 3 10306.3 549.035
    1 27 3 10391.3 420.599
    -1 27 -3 10772.2 559.039
    1 -27 3 10443.8 404.144
    1 27 3 9867.35 530.436
    -1 27 -3 10252.8 397.366
    1 -27 4 3265.64 142.815
    -1 27 -4 2917.73 273.398
    1 27 4 3157.66 307.771
    -1 27 -4 3189.27 141.545
    1 27 4 3201.62 176.24
    1 -27 4 2909.97 275.074
    1 27 5 2062.6 161.479
    1 -27 5 1989.16 102.276
    -1 27 -5 1907.05 104.081
    1 27 6 299.758 136.002
    -1 27 -6 292.007 65.5379
    1 -27 6 166.758 52.2417
    1 -27 7 6776.81 277.84
    -1 27 -7 6758.79 284.463
    1 27 7 6674.07 374.113
    1 -27 8 606.942 70.2805
    1 27 8 562.909 204.292
    -1 27 -8 649.941 98.9865
    -1 27 -9 6723.12 293.556
    1 -27 9 6181.55 267.117
    -1 27 -10 1526.52 150.541
    1 27 11 1106.92 147.428
    -1 27 -11 1104.87 155.619
    -1 27 -12 317.837 145.164
    1 27 12 484.805 129.937
    -1 27 -13 173.38 136.983
    -1 -27 -13 313.759 82.5033
    1 27 13 25.788 110.325
    -1 27 -14 21.7374 125.395
    -1 -27 -14 -67.0978 117.966
    1 27 14 117.175 90.7447
    -1 -27 -15 -23.4595 89.2298
    -1 27 -15 123.03 112.959
    -1 28 16 497.289 102.129
    1 28 -16 456.643 98.1644
    1 28 -15 261.844 108.441
    1 -28 -15 -6.76737 140.165
    -1 28 15 307.198 114.17
    -1 28 14 2387.15 181.572
    -1 -28 14 2437.49 146.691
    1 28 -14 2199.36 166.412
    1 28 -13 940.206 135.823
    -1 -28 13 1082.61 112.507
    -1 28 13 731.566 149.775
    -1 28 12 438.358 150.662
    -1 -28 12 43.4342 85.7293
    -1 -28 11 2279.59 151.881
    -1 28 10 257.403 251.354
    -1 -28 10 284.478 88.9516
    -1 28 9 633.298 250.255
    -1 -28 9 284.013 89.7072
    -1 -28 8 929.143 92.1656
    -1 28 8 764.47 194.364
    -1 -28 7 3879.22 184.716
    -1 -28 6 4014.09 183.34
    1 28 -6 3762.3 303.601
    -1 28 5 13339.9 521.313
    -1 -28 5 13644.3 524.622
    -1 28 5 12939 695.387
    1 28 -5 13466.8 656.4
    -1 -28 4 946.811 174.52
    -1 28 4 1380.21 102.233
    -1 28 4 815.586 183.329
    1 28 -4 791.037 156.416
    -1 -28 4 894.535 74.6413
    -1 28 4 1033.25 71.8782
    -1 -28 3 1054.14 166.512
    -1 28 3 797.648 65.5636
    -1 28 3 905.888 57.7858
    1 -28 -3 893.764 186.814
    -1 28 3 943.156 181.202
    1 28 -3 814.843 156.084
    -1 -28 3 692.914 70.819
    -1 28 2 1174.89 66.358
    -1 -28 2 1224.35 83.2751
    -1 28 2 1327.88 60.6244
    -1 28 2 1059.63 173.087
    -1 -28 2 1361.88 157.32
    1 -28 -2 1238.85 198.253
    -1 28 1 7944.89 311.114
    -1 -28 1 8276.22 415.212
    -1 -28 1 8266.53 327.187
    1 -28 -1 8237.41 456.79
    -1 28 1 8352.33 329.29
    -1 28 0 64.874 30.096
    1 -28 0 51.2233 125.054
    -1 28 0 86.3793 52.6861
    1 28 0 127.224 48.5423
    -1 -28 0 26.8488 104.53
    -1 28 0 39.2296 40.0646
    -1 28 -1 8753.88 336.075
    -1 28 -1 8776.3 342.791
    1 28 1 8885.29 353.933
    1 28 1 9269.11 439.848
    1 -28 1 9178.63 355.034
    1 -28 1 9744.52 490.438
    -1 -28 -1 8596.91 443.371
    1 -28 2 1299.16 186.225
    -1 28 -2 1279.15 76.6183
    1 -28 2 1280.57 81.0188
    1 28 2 1412.13 91.0062
    -1 -28 -2 1222.27 162.728
    -1 28 -2 1156.04 67.6145
    -1 28 -2 1384.99 186.894
    1 28 2 1415.07 167.793
    1 -28 3 9519.15 527.118
    1 28 3 9553.52 397.685
    -1 28 -3 9489.11 521.295
    1 -28 3 9884.71 381.633
    -1 28 -3 9799.37 380.358
    1 28 3 9803.14 511.613
    -1 28 -3 9675.21 373.359
    -1 28 -4 1082.57 74.232
    -1 28 -4 1225.61 191.211
    1 -28 4 1078.28 186.049
    -1 28 -4 1132.41 82.5475
    1 -28 4 1203.36 74.6412
    1 28 4 966.291 220.995
    1 28 4 1018.91 111.01
    -1 28 -5 9167.8 352.955
    1 -28 5 8836.12 354.356
    1 28 5 8755.32 400.492
    1 -28 6 620.683 63.2521
    1 28 6 427.76 144.948
    -1 28 -6 532.041 71.3941
    -1 28 -7 2753.27 150.569
    1 -28 7 3022.05 142.257
    1 28 7 2844.81 249.654
    -1 28 -8 678.101 98.6042
    1 28 8 937.008 210.538
    1 -28 8 745.624 74.1257
    -1 28 -9 1058.57 123.076
    1 28 9 1226.21 260.366
    1 -28 9 924.445 87.4999
    -1 28 -10 23.3886 119.48
    1 28 11 561.353 135.63
    -1 28 -11 493.983 138.721
    1 28 12 1271.55 147.06
    -1 28 -12 1292.57 160.709
    1 28 13 75.2803 109.635
    -1 28 -13 124.636 139.27
    -1 -28 -14 15.4425 109.363
    -1 28 -14 57.0855 124.465
    1 28 14 52.5065 91.612
    -1 28 -15 156.205 113.004
    -1 -28 -15 47.2483 96.8559
    -1 29 16 1024.15 115.289
    1 29 -16 986.809 105.092
    1 29 -15 362.335 107.563
    -1 29 15 398.728 112.452
    1 29 -14 519.502 120.409
    -1 29 14 477.363 130.768
    -1 -29 14 350.695 89.6162
    -1 29 13 1807.63 180.467
    1 29 -13 1907.62 155.824
    -1 -29 13 1949.09 136.146
    -1 -29 12 202.998 95.1622
    -1 29 12 412.937 148.317
    -1 -29 11 1215.44 119.228
    -1 29 10 3834.77 356.257
    -1 -29 10 4099.28 208.213
    -1 29 9 828.353 236.749
    -1 -29 9 836.926 99.8807
    -1 -29 8 808.625 90.1956
    -1 29 8 710.998 198.689
    -1 -29 7 3049.85 155.818
    -1 29 7 2882.74 233.955
    -1 -29 6 1567.76 101.851
    1 29 -5 14840.9 700.943
    -1 29 5 14051.4 560.368
    -1 29 5 13799.2 732.758
    -1 -29 5 15170.9 566.136
    1 29 -4 3957.82 285.48
    -1 29 4 3785.77 307.37
    -1 29 4 3770.93 182.803
    -1 29 4 3958.65 165.346
    -1 -29 4 3757.19 289.911
    -1 -29 4 3816.47 174.563
    -1 29 3 1321.25 79.5113
    1 29 -3 1402.13 175.143
    -1 29 3 1290.37 184.146
    -1 29 3 1299.36 71.3342
    -1 -29 3 1243.01 84.092
    1 -29 -3 951.122 185.108
    1 29 -3 1347.13 65.359
    -1 -29 3 1396.74 179.828
    -1 29 2 13212.3 496.944
    -1 -29 2 14133.5 623.175
    -1 29 2 12607.2 632.01
    1 -29 -2 13397.6 665.151
    -1 -29 2 13348.7 517.755
    -1 29 2 13428.9 501.658
    1 -29 -1 2762.34 250.301
    -1 -29 1 3010.87 217.734
    -1 -29 1 2697.51 135.529
    -1 29 1 2789.79 117.972
    -1 29 1 2677.16 137.058
    -1 29 0 1343.49 88.0896
    1 29 0 1389.37 87.4747
    -1 29 0 1455.36 65.2238
    -1 -29 0 1424.79 164.862
    1 -29 0 1431.91 194.021
    -1 29 0 1376.4 74.7669
    1 29 1 162.113 51.9881
    -1 -29 -1 165.969 115.107
    -1 29 -1 90.8933 43.9389
    1 -29 1 159.034 60.7858
    -1 29 -1 88.8496 34.0351
    1 29 1 147.273 109.85
    1 -29 1 182.084 136.522
    -1 -29 -2 8965.54 455.138
    -1 29 -2 8792.52 343.182
    -1 29 -2 8976.68 482.066
    -1 29 -2 8609.98 335.856
    1 29 2 8507.6 446.994
    1 29 2 8646.28 356.774
    1 -29 2 9255.03 485.549
    1 -29 2 9194.69 350.913
    -1 29 -3 18378.8 698.462
    -1 29 -3 18972.4 706.095
    1 -29 3 18704 708.531
    -1 29 -3 19474.6 864.936
    1 29 3 18559.9 723.862
    1 -29 3 18295.3 862.066
    -1 -29 -3 17380.2 817.413
    1 29 3 18979.6 845.013
    -1 29 -4 1920.79 98.0519
    -1 29 -4 1924.74 107.465
    1 -29 4 1914.99 100.18
    1 29 4 1786.98 133.606
    1 29 5 10062.9 445.755
    1 -29 5 10441.1 401.232
    -1 29 -5 10020.7 397.235
    1 29 6 144.436 136.286
    1 -29 6 195.596 57.7077
    -1 29 -6 145.464 66.0044
    1 29 7 1638.46 209.167
    1 -29 7 1727.44 101.046
    -1 29 -7 1609.32 113.593
    -1 29 -8 269.385 89.571
    1 -29 8 170.89 65.6474
    1 29 8 197.919 203.707
    1 -29 9 2444.62 130.149
    1 29 9 2228.94 282.946
    -1 29 -9 2282.71 156.796
    -1 29 -10 1689.22 151.651
    -1 29 -11 154.811 129.571
    -1 29 -12 1836.23 174.242
    1 29 12 1697.76 164.665
    1 29 13 218.263 111.353
    -1 29 -13 411.368 139.166
    -1 29 -14 155.695 127.204
    1 29 14 187.998 92.9371
    -1 -29 -14 36.5648 116.38
    -1 -29 -15 27.2646 90.9327
    -1 29 -15 145.171 121.374
    -1 29 -15 120.902 108.049
    -1 30 16 532.634 98.8694
    1 -30 -16 223.373 127.628
    -1 30 15 311.107 113.865
    1 30 -15 303.825 103.138
    1 30 -14 248.073 115.013
    -1 -30 14 159.207 84.7397
    -1 30 14 356.729 128.528
    1 30 -13 460.056 121.349
    -1 30 13 193.587 138.382
    -1 -30 13 223.266 94.3625
    -1 -30 12 812.625 112.105
    -1 30 12 1146.08 165.262
    1 30 -12 902.748 129.083
    -1 -30 11 1384.94 123.822
    -1 30 10 181.225 244.371
    -1 -30 10 225.179 92.7923
    -1 30 9 258.199 217.052
    -1 -30 9 561.058 94.8498
    -1 -30 8 1483.42 112.01
    -1 30 8 1218.2 212.627
    -1 30 7 327.185 150.633
    -1 -30 7 220.266 70.8644
    -1 -30 6 495.317 70.9056
    1 30 -5 774.736 172.446
    -1 -30 5 908.379 79.9741
    -1 30 5 976.91 90.1704
    1 30 -4 489.803 153.192
    -1 30 4 590.573 169.277
    -1 -30 4 339.943 140.638
    -1 -30 4 523.69 65.2248
    -1 30 4 520.065 62.4747
    1 30 -3 74.9869 125.578
    -1 -30 3 53.8906 53.9212
    -1 30 3 -88.6471 142.872
    -1 30 3 128.628 59.3189
    -1 30 3 7.59239 40.6097
    1 30 -3 81.9042 34.2081
    1 -30 -3 -25.3774 140.985
    -1 -30 3 6.8569 120.297
    -1 -30 2 47035.5 1770.72
    1 -30 -2 48662.3 1926.96
    -1 30 2 47625.4 1754.92
    -1 30 2 47295.5 1895.15
    -1 -30 2 46167.1 1874
    -1 30 1 9018.62 357.507
    -1 -30 1 8873.58 355.619
    1 -30 -1 8598.42 483.128
    -1 -30 1 8999.96 449.66
    -1 30 1 8705.92 337.408
    1 30 0 9244.35 361.961
    -1 30 0 9080.5 364.255
    -1 -30 0 9243.51 455.129
    -1 30 0 8834.76 347.115
    -1 30 0 9043.77 339.77
    1 -30 0 9281.45 491.589
    1 30 1 81.3922 112.421
    -1 30 -1 28.6044 45.016
    1 -30 1 29.8315 60.7841
    1 30 1 37.3801 52.7028
    1 -30 1 101.286 126.103
    -1 -30 -1 23.6366 107.574
    -1 30 -1 17.8103 34.8289
    1 -30 2 288.628 141.411
    -1 -30 -2 233.917 134.034
    1 -30 2 311.262 61.5975
    -1 30 -2 247.683 53.5792
    1 30 2 397.367 67.5683
    -1 30 -2 279.853 43.2353
    1 30 2 298.813 137.031
    -1 -30 -3 1854.52 200.402
    1 -30 3 1771.63 98.4043
    -1 30 -3 1599.04 85.7733
    1 30 3 1716.91 226.14
    1 -30 3 1694.69 217.731
    -1 30 -3 1575.82 95.114
    1 30 3 1888.37 119.038
    -1 30 -3 1657.02 208.922
    -1 30 -4 31.6951 50.9932
    1 30 4 118.984 89.2733
    1 -30 4 73.0453 51.0055
    1 30 4 -28.3737 170.537
    -1 30 -4 82.811 59.2104
    1 30 5 2036.98 167.382
    -1 30 -5 1995.31 109.191
    1 -30 5 2114.79 110.202
    1 -30 6 8967.82 358.129
    1 30 6 8484.23 424.171
    -1 30 -6 9059.93 357.325
    -1 30 -7 2716.59 146.425
    1 -30 7 2878.85 140.581
    1 30 7 2509.39 243.241
    -1 30 -8 2474.82 150.248
    1 30 8 2635.1 274.555
    1 -30 8 2732.3 136.83
    -1 30 -9 546.239 107.236
    1 30 9 687.526 244.601
    1 -30 9 438.829 72.3719
    -1 30 -10 268.347 120.356
    -1 30 -11 2103.31 172.21
    1 30 12 645.413 135.931
    -1 30 -12 341.336 138.311
    1 30 13 275.067 116.792
    -1 30 -13 234.571 135.283
    -1 30 -14 514.317 131.325
    -1 -30 -14 57.2708 114.226
    -1 30 -15 144.163 121.248
    -1 -30 -15 -3.9178 93.1567
    -1 30 -15 127.873 107.663
    -1 31 16 147.522 89.5294
    1 -31 -16 71.4783 112.64
    1 31 -15 311.069 102.572
    -1 31 15 373.034 111.795
    -1 -31 14 446.696 86.8336
    -1 31 14 323.88 129.507
    1 31 -14 606.862 116.214
    1 31 -13 311.696 116.903
    -1 -31 13 109.658 87.7136
    -1 31 13 203.412 140.191
    -1 -31 12 1339.16 126.391
    -1 31 12 1251.57 174.312
    1 31 -12 1321.41 136.518
    -1 -31 11 418.436 102.989
    1 31 -11 565.357 110.851
    -1 31 10 274.461 246.165
    -1 -31 10 348.095 94.3583
    -1 -31 9 4055.61 202.991
    -1 31 9 3447.87 331.936
    -1 -31 8 1096.41 102.121
    -1 31 8 954.694 203.08
    -1 -31 7 1757.6 116.122
    -1 31 7 1604.27 197.802
    -1 -31 6 5442.3 239.805
    -1 31 5 406.642 81.0263
    -1 -31 5 464.65 66.8699
    1 31 -5 454.909 151.885
    -1 31 4 583.194 175.669
    1 31 -4 739.447 159.617
    -1 -31 4 629.037 157.479
    1 -31 -4 668.076 178.939
    -1 31 4 692.298 66.5666
    -1 -31 4 768.617 72.657
    -1 -31 3 3315.88 158.322
    1 31 -3 3767.79 266.027
    -1 31 3 3324.35 140.625
    -1 31 3 3011.47 270.88
    1 -31 -3 3524.52 301.403
    -1 -31 3 3521.72 262.54
    -1 31 2 6885.43 263.742
    -1 31 2 6593.58 400.69
    -1 -31 2 6659.09 282.669
    -1 -31 2 6598.66 379.291
    1 -31 -2 6636.35 413.987
    1 -31 -1 395.355 151.393
    -1 -31 1 494.325 70.3549
    -1 31 1 524.626 46.6113
    -1 31 1 392.212 67.3734
    -1 -31 1 558.25 130.958
    -1 31 0 7146.32 282.341
    -1 -31 0 7268.34 390.074
    1 31 0 7326.54 298.136
    -1 31 0 7398.65 300.716
    1 -31 0 7132.85 425.536
    1 31 0 7198.38 380.974
    -1 31 -1 4136.07 170.497
    1 31 1 4034.98 185.254
    1 -31 1 3927.78 303.34
    1 31 1 4351.37 269.391
    1 -31 1 4160.27 188.797
    -1 -31 -1 3997.12 273.168
    -1 31 -1 3997.19 161.295
    1 31 2 1684.19 108.798
    -1 31 -2 1631.77 82.4754
    1 -31 2 1804.77 212.421
    -1 31 -2 1703.46 92.3223
    1 -31 2 1903.99 103.976
    1 31 2 1583.19 181.042
    -1 -31 -2 1689.38 190.168
    -1 31 -3 3997.24 311.805
    1 -31 3 4087.38 314.402
    -1 31 -3 3835.88 166.857
    1 -31 3 4264.62 180.9
    -1 31 -3 4146.67 177.272
    -1 -31 -3 3898.56 285.701
    1 31 3 4137.29 306.478
    1 31 3 4125.89 199.492
    1 -31 4 1451.01 87.8119
    1 31 4 1181.89 120.621
    -1 31 -4 1395.56 82.2381
    -1 31 -4 1296.26 91.3517
    -1 31 -5 3184.06 154.399
    -1 31 -5 3418.78 166.506
    1 -31 5 3749.31 160.815
    1 31 5 3510.69 211.557
    -1 31 -6 2468.98 129.331
    1 31 6 2463.51 210.811
    1 -31 6 2512.46 128.328
    1 31 7 12963.8 622.024
    -1 31 -7 13601.5 536.304
    1 -31 7 14060.8 536.517
    -1 31 -8 1134.25 109.954
    1 31 8 1008.27 229.366
    1 -31 8 1150.53 90.5914
    1 31 9 134.406 218.935
    -1 31 -9 186.783 99.8624
    -1 31 -10 2157.92 162.558
    -1 31 -11 928.544 143.454
    1 31 12 330.173 128.305
    -1 31 -12 230.256 136.32
    1 31 13 385.165 118.799
    -1 31 -13 355.659 135.188
    1 31 14 451.869 99.855
    -1 31 -14 364.86 126.788
    -1 -31 -14 157.922 123.295
    -1 31 -15 7.22126 101.657
    -1 31 -15 163.51 117.438
    1 -32 -16 -85.1604 111.728
    -1 32 15 944.146 123.959
    1 -32 -15 578.853 164.664
    -1 32 14 110.9 124.735
    1 32 -14 183.761 106.204
    -1 -32 14 147.16 78.7414
    1 32 -13 638.653 118.53
    -1 -32 13 799.573 109.051
    -1 32 13 718.631 152.147
    1 32 -12 1441.17 136.195
    -1 -32 12 1610.21 131.193
    -1 32 12 1631.98 181.378
    -1 -32 11 3534.71 188.774
    1 32 -11 3095.61 180.051
    -1 32 10 146.836 245.233
    -1 -32 10 57.1933 84.7434
    1 32 -10 126.424 91.014
    -1 32 9 474.307 231.189
    -1 -32 9 510.131 97.7027
    -1 -32 8 74.1422 76.5022
    1 32 -8 213.51 66.609
    -1 -32 7 9874.69 398.754
    -1 32 7 9078.59 464.776
    -1 -32 6 164.143 67.8395
    -1 -32 5 3393.92 160.789
    1 32 -5 3296.88 279.327
    -1 32 5 3094.52 159.546
    -1 32 4 3497.69 154.163
    1 32 -4 3673.78 274.611
    1 32 -4 3419.25 144.778
    -1 -32 4 3467.97 283.402
    -1 -32 4 3570.84 165.8
    -1 32 3 1385.51 210.174
    -1 32 3 1695.71 82.5935
    1 -32 -3 1278.02 223.108
    -1 -32 3 1355.35 99.048
    -1 -32 3 1411.24 192.622
    -1 32 2 5492.29 218.047
    -1 32 2 5072.36 348.92
    1 -32 -2 5656.93 375.244
    -1 -32 2 5731.75 239.61
    -1 -32 2 5432.84 334.68
    -1 32 1 4608.77 186.083
    -1 -32 1 4885.03 302.165
    -1 -32 1 4727.95 209.421
    1 -32 -1 4454.35 327.257
    -1 32 0 73.0129 60.5274
    1 32 0 228.683 122.839
    -1 -32 0 147.135 118.135
    1 32 0 154.949 57.6841
    -1 32 0 100.706 44.2175
    1 -32 0 122.389 149.296
    -1 -32 -1 6633.96 372.973
    1 32 1 6920.91 366.187
    1 -32 1 6560.33 279.342
    -1 32 -1 6533.94 259.624
    1 -32 1 6594.28 398.539
    1 32 1 6380.43 275.294
    -1 32 -2 3850.47 163.435
    1 32 2 3887.4 181.47
    1 -32 2 3737.31 299.865
    1 32 2 3462.05 263.319
    1 -32 2 3925.12 176.387
    -1 32 -2 3644.45 152.862
    -1 -32 -2 3382.12 263.883
    -1 32 -3 2428.49 111.025
    -1 32 -3 2468.36 122.737
    1 -32 3 2550.53 128.204
    -1 -32 -3 2198.83 226.98
    1 32 3 2081.46 235.451
    1 32 3 2405.6 144.639
    -1 32 -4 301.261 55.1093
    -1 32 -4 399.44 67.0536
    1 32 4 369.704 195.279
    1 32 4 514.091 102.012
    1 -32 4 420.999 62.034
    1 -32 5 9799.22 384.238
    -1 32 -5 9493.55 376.965
    -1 32 -5 9571.76 386.798
    1 32 5 9685.55 431.066
    -1 32 -6 1073.81 89.7048
    1 -32 6 1264.44 88.2283
    1 32 6 982.128 165.688
    1 32 7 4945.88 318.813
    1 -32 7 5097.4 218.117
    -1 32 -7 4725.28 218.857
    -1 32 -8 912.206 103.637
    1 32 8 648.307 225.114
    1 -32 8 919.166 84.4019
    -1 32 -9 6151.78 278.568
    1 32 9 5959.02 409.872
    -1 32 -10 180.702 113.235
    -1 32 -11 1763.7 159.814
    -1 32 -12 166.388 129.809
    1 32 12 324.282 129.535
    1 32 13 161.044 113.965
    -1 32 -13 97.6788 129.464
    -1 -32 -14 52.4042 117.795
    -1 32 -14 226.924 132.188
    -1 32 -14 239.871 120.994
    1 32 14 244.832 92.2807
    -1 -32 -15 156.229 94.4292
    -1 32 -15 119.981 116.013
    1 -33 -16 -74.8166 113.852
    1 -33 -15 441.799 154.843
    -1 33 14 90.4472 123.958
    -1 33 13 2146.57 188.351
    1 33 -13 2046.2 150.507
    -1 -33 13 2207.34 145.058
    1 33 -12 263.581 105.179
    -1 33 12 297.96 152.407
    -1 -33 12 61.6822 92.3372
    1 33 -11 368.979 100.791
    -1 -33 11 271.509 96.7153
    -1 33 10 -15.5675 238.707
    -1 -33 10 -13.341 87.6204
    1 33 -10 65.0574 85.014
    -1 -33 9 1628.83 126.412
    -1 33 9 1426.4 264.319
    1 33 -9 1517.19 107.317
    1 33 -8 154.261 65.7791
    -1 -33 8 172.837 80.7337
    -1 33 8 229.591 190.996
    -1 33 7 1361.15 193.73
    -1 -33 7 1237.67 103.73
    -1 -33 6 440.477 75.3048
    -1 33 5 9684.74 399.988
    -1 -33 5 10500.6 408.084
    1 33 -4 3386.63 269.596
    -1 -33 4 2752.19 258.652
    -1 -33 4 3052.52 152.385
    -1 33 4 2996.69 138.878
    -1 -33 3 27353.7 1160.96
    -1 33 3 27686.3 1173.83
    1 -33 -3 26402.3 1189.78
    -1 33 3 27112.6 1015.54
    -1 -33 3 27642.8 1035.15
    -1 -33 2 5784.95 246.796
    -1 33 2 5634.15 223.841
    -1 -33 2 5758.93 346.653
    -1 33 2 5563.64 357.079
    1 -33 -2 6024.39 388.81
    1 33 -1 305.69 64.3861
    -1 -33 1 301.351 71.1329
    -1 33 1 246.095 44.5785
    -1 -33 1 300.107 130.953
    1 -33 -1 220.086 145.751
    -1 33 0 11932.4 461.799
    1 33 0 11822.3 566.424
    1 33 0 12373.7 481.119
    -1 33 0 12511.3 483.156
    -1 -33 0 12068.5 579.652
    1 -33 0 12192.3 616.914
    -1 33 -1 104.654 50.9176
    -1 -33 -1 207.072 129.135
    1 33 1 272.051 133.818
    1 -33 1 92.0037 150.146
    1 33 1 176.021 66.1153
    1 -33 1 96.1555 72.0627
    1 33 2 433.149 142.66
    1 33 2 385.131 75.6762
    -1 33 -2 329.021 57.457
    1 -33 2 393.207 71.8854
    -1 -33 -2 170.888 124.803
    -1 -33 -3 14595.6 717.164
    -1 33 -3 15126.7 586.149
    1 33 3 15523.7 618.564
    1 33 3 14770.4 732.556
    1 -33 3 16382.1 604.133
    -1 33 -3 15902.2 596.283
    -1 33 -4 361.822 56.3423
    -1 33 -4 390.749 68.1088
    -1 -33 -4 126.414 132.424
    1 33 4 223.897 180.613
    1 -33 4 397.472 63.7519
    1 33 4 336.097 98.8196
    -1 33 -5 2866.47 149.722
    1 -33 5 2964.32 145.276
    1 33 5 2876.59 199.677
    -1 33 -5 2912.83 138.255
    1 -33 6 255.597 63.7285
    -1 33 -6 204.993 68.6307
    -1 33 -6 215.403 78.0588
    1 33 6 111.059 145.545
    1 -33 7 350.991 69.9007
    -1 33 -7 366.787 79.7448
    1 33 7 188.835 180.413
    -1 33 -8 1278.16 111.21
    1 33 8 1110.92 240.768
    1 -33 8 1387.14 98.8488
    -1 33 -9 10474.3 433.477
    1 33 9 10702 572.486
    -1 33 -10 751.9 121.764
    -1 33 -11 111.042 120.661
    1 33 12 489.739 130.463
    -1 33 -12 220.03 125.386
    1 33 13 469.813 119.051
    -1 33 -13 490.559 129.169
    -1 33 -14 315.447 132.017
    -1 -33 -14 52.104 114.968
    -1 33 -14 311.02 120.229
    1 33 14 416.619 98.0031
    -1 33 -15 85.0672 111.88
    1 -34 -15 -96.2004 137.875
    -1 34 15 429.765 110.497
    -1 34 14 270.64 126.595
    -1 34 13 562.32 147.144
    -1 -34 13 242.387 91.0215
    -1 -34 12 123.361 91.0958
    1 34 -12 171.858 99.9428
    -1 34 12 349.576 148.292
    1 34 -11 843.941 108.873
    -1 -34 11 1065.72 117.823
    -1 34 10 -86.7359 251.556
    1 34 -10 30.5508 81.4421
    -1 -34 10 -2.24885 89.1543
    -1 -34 9 702.837 103.233
    -1 34 9 546.692 234.424
    -1 -34 8 1585.36 121.094
    -1 34 8 1446.94 226.292
    -1 34 7 3278.66 252.086
    -1 -34 7 3387.05 174.779
    -1 -34 6 320.299 73.3445
    -1 -34 5 5953.57 254.71
    -1 34 5 5655.79 249.721
    -1 -34 4 2706.55 141.24
    -1 34 4 2625 127.71
    1 34 -4 2908.18 248.358
    -1 -34 4 2279.75 246.002
    -1 -34 3 278.384 144.284
    -1 -34 3 356.099 70.4986
    -1 34 3 384.354 50.3313
    -1 34 2 6486.33 405.905
    -1 34 2 6860.64 266.216
    -1 -34 2 6962.5 290.936
    -1 -34 2 6680.24 389.379
    1 -34 -2 6616.63 425.434
    -1 34 1 16912.4 641.513
    -1 -34 1 16162.3 761.646
    -1 -34 1 17681.1 668.088
    1 34 -1 17303.8 663.358
    1 -34 -1 16742.8 807.383
    1 -34 0 751.137 167.638
    -1 34 0 382.354 49.9231
    -1 34 0 460.448 74.5568
    1 34 0 522.463 72.7951
    1 34 0 530.69 135.797
    -1 -34 0 532.95 137.154
    1 34 1 18965.1 841.115
    1 -34 1 18979.2 884.345
    -1 34 -1 19203 729.026
    1 -34 1 19346.4 750.636
    -1 34 -1 19738.3 749.255
    -1 -34 -1 19221.7 852.096
    1 34 1 19482.1 748.145
    -1 -34 -2 5450.56 347.158
    -1 34 -2 5486.43 229.277
    1 -34 2 5877.6 247.148
    1 34 2 5194.44 339.726
    1 34 2 5684.06 251.535
    1 34 3 4755.18 340.663
    -1 34 -3 4513.48 199.424
    1 -34 3 4770.93 210.183
    1 34 3 4796.89 228.108
    -1 -34 -3 4207.37 313.273
    1 34 4 1112.98 231.168
    1 34 4 1377.23 129.204
    1 -34 4 1563.94 94.5744
    -1 34 -4 1179.62 78.9959
    -1 34 -4 1276.67 91.368
    -1 -34 -4 1238.81 191.261
    1 -34 5 9699.56 385.592
    -1 34 -5 9420.54 374.519
    -1 34 -5 9703.47 385.519
    1 34 5 9249.13 431.745
    1 -34 6 1174.95 89.2262
    1 34 6 1083.29 171.931
    -1 34 -6 1034.92 98.4142
    -1 34 -6 986.056 86.2747
    1 -34 7 2489.01 132.998
    1 34 7 1982.33 233.877
    -1 34 -7 2345.74 147.126
    -1 34 -7 2389.57 134.628
    -1 34 -8 141.985 84.9882
    1 -34 8 28.9997 68.3267
    1 34 9 937.661 268.061
    -1 34 -9 342.197 100.962
    -1 34 -10 2301.89 158.261
    -1 34 -11 1194.12 139.615
    -1 34 -12 369.168 125.069
    1 34 12 701.983 137.478
    1 34 13 441.668 121.179
    -1 34 -13 429.225 126.937
    -1 34 -13 403.513 143.999
    -1 34 -14 320.503 131.151
    -1 34 -14 142.654 112.679
    1 34 14 295.719 92.9913
    -1 -34 -14 62.697 126.324
    -1 35 15 386.151 108.241
    1 -35 -15 -88.5932 143.261
    -1 35 14 441.377 128.474
    -1 35 13 299.688 141.529
    -1 -35 13 88.0877 89.3635
    -1 35 12 253.514 148.322
    -1 -35 12 -19.8275 89.052
    -1 -35 11 1350.79 126.304
    -1 35 10 55.4513 252.918
    -1 -35 10 -27.3462 90.3456
    -1 -35 9 1347.31 120.124
    -1 35 9 1287.25 260.776
    -1 35 8 843.379 221.421
    -1 -35 8 1211.41 111.109
    -1 35 7 326.415 166.78
    -1 -35 7 376.947 83.3526
    -1 -35 6 2156.06 131.426
    1 35 -5 228.475 51.7536
    -1 35 5 268.104 87.0115
    -1 -35 5 241.077 70.9554
    1 35 -4 6734.93 403.214
    -1 35 4 6706.02 270.775
    -1 -35 4 6710.91 286.743
    -1 -35 4 6558.06 414.381
    -1 35 3 1077.44 70.0767
    -1 -35 3 1152.41 179.757
    -1 -35 3 1292.29 95.6689
    -1 -35 2 1232.91 171.806
    -1 35 2 1199.46 68.5003
    -1 -35 2 1293.75 98.5507
    -1 -35 1 3122.75 162.071
    1 35 -1 3197.34 155.746
    -1 35 1 2754.83 260.361
    -1 -35 1 3075.19 241.503
    -1 35 1 2997.23 130.353
    -1 35 0 3914.35 189.733
    -1 -35 0 3965.44 278.233
    -1 35 0 4056.67 166.327
    -1 -35 0 3849.37 198.654
    1 35 0 3927.3 271.188
    1 35 0 4060.93 188.884
    1 35 1 6249.4 267.457
    -1 35 -1 5972.38 244.662
    -1 -35 -1 5568.92 355.89
    1 -35 1 6154.98 270.627
    1 35 1 6007.05 353.581
    -1 35 -1 6319.16 267.59
    1 35 2 143.199 73.8552
    1 35 2 89.4068 139.332
    1 -35 2 47.118 70.0615
    -1 -35 -2 78.0309 130.69
    -1 35 -2 58.1737 52.2131
    1 35 3 12517.8 649.572
    1 35 3 13430.2 538.629
    -1 -35 -3 12263.8 632.497
    -1 35 -3 12988.1 510.232
    1 -35 3 13719.9 522.334
    -1 -35 -4 500.365 154.83
    -1 35 -4 576.694 74.4459
    1 -35 4 621.766 74.4287
    1 35 4 408.45 202.409
    -1 35 -4 510.454 59.489
    1 35 4 537.35 111.216
    1 35 5 1914.36 168.823
    1 -35 5 1911.58 112.332
    -1 35 -5 1515.22 97.7561
    -1 35 -5 1755.54 111.865
    -1 35 -6 27.3147 65.0255
    -1 35 -6 34.5926 77.8754
    1 -35 6 115.866 66.5842
    1 35 6 -72.6934 149.837
    -1 35 -7 29.0646 87.9341
    -1 35 -7 120.775 76.4254
    1 -35 7 140.155 70.9738
    1 35 7 163.016 180.465
    1 -35 8 2668.58 140.808
    1 35 8 2495.35 275.633
    -1 35 -8 2446.17 145.505
    -1 35 -8 2501.53 162.192
    -1 35 -9 1897.92 137.762
    1 35 9 1902.42 288.569
    -1 35 -10 199.241 108.007
    -1 35 -11 1293.28 138.069
    -1 35 -12 64.8744 133.483
    -1 35 -12 48.0236 115.48
    1 35 12 38.6054 127.803
    1 35 13 403.357 116.547
    -1 35 -13 511.807 139.74
    -1 35 -13 381.795 122.49
    -1 35 -14 352.809 128.388
    1 35 14 512.582 97.4641
    -1 36 14 218.554 126.516
    -1 -36 13 724.236 101.363
    -1 36 13 870.867 152.709
    -1 36 12 426.952 152.886
    -1 -36 12 290.592 97.112
    -1 -36 11 267.88 100.971
    -1 36 10 144.272 259.524
    -1 -36 10 180.23 93.2428
    -1 36 9 385.97 235.896
    -1 -36 9 365.778 94.1133
    -1 -36 8 102.646 83.8168
    -1 36 8 180.517 200.456
    -1 -36 7 2134.43 135.416
    -1 36 7 1834.89 218.389
    -1 -36 6 135.501 73.0259
    -1 36 6 171.283 140.293
    -1 36 5 4527.45 217.845
    -1 -36 5 5219.85 225.786
    -1 36 4 2818.93 139.26
    -1 -36 4 3117.26 157.839
    -1 -36 3 305.499 148.366
    -1 36 3 296.233 51.3616
    -1 -36 3 341.391 74.5454
    -1 36 2 7758.43 298.679
    -1 -36 2 7472.24 426.388
    -1 -36 2 7681.54 325.881
    -1 -36 1 709.933 145.767
    -1 -36 1 810.741 89.5175
    1 36 -1 764.139 80.2812
    -1 36 1 681.607 54.8621
    -1 36 0 80.3952 67.6645
    -1 36 0 125.994 45.8788
    -1 -36 0 118.182 83.935
    -1 -36 0 164.699 125.609
    1 36 0 112.145 124.087
    1 36 0 202.087 67.0211
    1 36 1 1023.65 163.323
    -1 -36 -1 770.348 156.912
    -1 36 -1 858.608 87.4211
    -1 36 -1 894.08 66.8278
    1 36 1 958.153 87.8804
    1 36 2 -5.82418 70.9451
    1 36 2 56.1307 137.681
    -1 -36 -2 -57.6503 132.121
    -1 36 -2 86.6126 52.6649
    1 -36 2 15.0004 72.1144
    1 36 3 319.191 172.243
    -1 36 -3 226.229 62.7418
    -1 -36 -3 -15.1385 134.399
    1 -36 3 226.665 76.4634
    1 36 3 333.188 89.2268
    1 -36 4 3455.47 167.089
    -1 36 -4 3349.38 160.205
    1 36 4 3029.51 193.562
    1 36 5 2270.04 178.952
    1 -36 5 2228.02 123.05
    -1 36 -5 1970.34 122.427
    -1 36 -5 1922.04 107.356
    -1 36 -6 -22.7491 78.9211
    -1 36 -6 -40.0005 66.8053
    1 36 6 -48.2363 149.543
    1 -36 6 19.5414 64.591
    -1 36 -7 4525.3 218.574
    1 -36 7 4717.15 208.589
    -1 36 -7 4405.66 203.163
    -1 36 -8 379.226 89.4778
    -1 36 -8 388.671 102.22
    1 36 8 547.374 224.676
    1 -36 8 447.173 80.4142
    -1 36 -9 1256.81 119.092
    -1 36 -9 1501.12 137.912
    -1 36 -10 4527.1 236.345
    -1 36 -10 4123.27 217.003
    -1 36 -11 223.11 113.11
    -1 36 -11 248.819 128.424
    -1 36 -12 5.97996 113.329
    -1 36 -12 172.646 129.185
    1 36 12 179.905 130.427
    1 36 13 270.25 112.041
    -1 36 -13 185.932 114.559
    -1 36 -13 207.38 128.573
    -1 36 -14 248.571 123.742
    1 36 14 488.192 97.3529
    1 37 -15 292.522 97.051
    -1 37 15 230.593 100.655
    -1 37 14 219.917 123.712
    -1 37 13 183.727 137.982
    -1 -37 13 29.3451 82.5767
    -1 37 12 661.778 154.474
    -1 -37 12 344.194 97.541
    -1 -37 11 2442.39 160.349
    -1 37 10 153.9 255.157
    -1 -37 10 412.001 102.759
    -1 37 9 587.838 232.449
    -1 -37 9 826.741 108.478
    -1 -37 8 536.379 95.3086
    -1 37 8 331.407 202.755
    -1 -37 7 132.134 81.2263
    -1 37 7 -25.1966 162.423
    -1 37 6 487.736 149.589
    -1 -37 6 514.831 87.8588
    -1 -37 5 1528.69 110.29
    -1 37 5 1229.77 111.621
    -1 -37 4 1045.19 95.583
    -1 37 4 895.746 82.4036
    -1 37 3 1425.58 81.7334
    -1 -37 3 1388.13 189.779
    -1 -37 3 1460.96 108.41
    -1 37 2 3348.34 143.73
    -1 -37 2 3331.33 263.518
    -1 -37 2 3527.64 178.145
    1 37 -1 439.903 75.0533
    -1 37 1 211.532 47.6337
    -1 -37 1 481.14 151.467
    -1 -37 1 280.909 85.0777
    -1 37 0 10568.3 409.763
    1 37 0 10784 436.013
    -1 -37 0 10729 537.717
    -1 -37 0 10903.1 448.095
    1 37 0 10581.1 526.448
    -1 37 0 10868.9 438.877
    -1 37 -1 1697.49 92.2816
    1 37 1 1787.04 117.132
    -1 -37 -1 1574.57 195.352
    -1 37 -1 1751.62 116.532
    1 37 1 1597.18 190.871
    1 37 2 3324.85 176.305
    -1 37 -2 3153.13 146.165
    1 37 2 3183.65 263.306
    -1 -37 -2 3018.1 259.195
    1 -37 2 3379.8 173.665
    -1 37 -3 929.966 78.3366
    1 -37 3 991.815 94.3045
    1 37 3 970.892 187.882
    -1 -37 -3 837.159 167.296
    1 37 3 896.804 104.007
    -1 37 -4 537.038 74.6689
    1 -37 4 684.303 82.2578
    1 37 4 609.979 116.602
    -1 37 -5 8.05066 69.6632
    1 -37 5 -21.8017 68.8339
    1 37 5 -117.244 126.864
    1 37 6 1566.12 194.813
    1 -37 6 1892.46 115.498
    -1 37 -6 1646.48 119.627
    -1 37 -6 1526.41 101.731
    1 37 7 109.623 185.082
    -1 37 -7 134.436 76.0406
    1 -37 7 152.994 74.8493
    -1 37 -7 153.187 90.7835
    1 37 8 2121.21 270.501
    1 -37 8 2597.14 138.387
    -1 37 -8 2362.86 154.102
    -1 37 -8 2057.72 134.394
    -1 37 -9 -12.1235 90.163
    1 37 9 144.597 235.616
    -1 37 -9 141.168 106.211
    -1 37 -10 286.044 120.33
    -1 37 -10 220.721 100.835
    -1 37 -11 154.628 108.692
    -1 37 -11 165.465 126.378
    -1 37 -12 66.4974 124.943
    1 37 12 279.244 127.38
    -1 37 -12 3.77814 107.744
    1 37 13 96.9012 113.755
    -1 37 -13 69.0232 122.658
    -1 37 -14 117.216 115.301
    -1 -37 -14 -131.176 122.403
    -1 38 15 332.867 100.126
    -1 38 14 192.429 123.098
    -1 38 13 233.009 138.004
    -1 -38 13 85.1361 82.4073
    -1 38 12 846.661 159.3
    -1 -38 12 594.989 102.653
    -1 -38 11 463.874 105.817
    -1 -38 10 179.961 98.772
    -1 38 10 275.903 255.548
    -1 -38 9 64.7688 91.7478
    -1 38 9 160.101 233.798
    -1 -38 8 957.937 110.284
    -1 38 8 870.14 216.77
    -1 -38 7 2817.72 161.22
    -1 38 7 2260.24 235.016
    -1 38 6 1576.61 183.215
    -1 -38 6 1461.34 115.453
    -1 -38 5 623.984 87.6247
    -1 38 4 3461.71 164.798
    -1 -38 4 3845.64 184.114
    -1 38 3 334.471 56.3639
    -1 -38 3 138.681 78.9632
    -1 -38 2 20828.9 927.308
    -1 -38 2 21653.6 813.952
    -1 38 2 20700.5 782.436
    1 38 -1 13682.3 539.724
    -1 -38 1 12902.1 640.286
    -1 -38 1 13855.2 546.587
    -1 38 1 13350.3 509.956
    -1 38 0 1743.39 88.8769
    -1 -38 0 1660.3 135.631
    1 38 0 1839.35 118.944
    1 38 0 1808.53 197.676
    -1 -38 0 1694.09 199.61
    -1 38 -1 7138.02 307.412
    -1 38 -1 7165 280.809
    -1 -38 -1 6861.56 406.721
    1 38 1 6438.94 390.437
    1 38 1 7020.2 307.94
    1 -38 2 16073.4 624.398
    -1 38 -2 15882.6 599.517
    1 38 2 15469.1 627.027
    1 38 2 14721.9 724.598
    -1 -38 -2 14902.6 726.764
    -1 38 -3 2026.3 112.405
    1 -38 3 2019.74 132.844
    1 38 3 2161.98 148.2
    1 38 4 41.6498 104.913
    1 -38 4 54.001 72.5509
    -1 38 -4 14.2302 65.9102
    1 -38 5 1124.42 97.1445
    -1 38 -5 1027.4 97.1274
    1 38 5 1063.71 154.488
    -1 38 -6 56.3453 81.7441
    1 38 6 -136.355 153.119
    1 -38 6 145.583 76.3254
    1 -38 7 1260.64 103.343
    -1 38 -7 1175.55 113.331
    1 38 7 1067.86 214.747
    -1 38 -8 620.07 92.2524
    1 -38 8 874.309 92.0798
    -1 38 -8 712.421 110.68
    1 38 8 814.553 237.149
    -1 38 -9 259.601 90.4574
    1 38 9 284.976 246.705
    -1 38 -9 348.712 109.771
    -1 38 -10 174.925 116.358
    -1 38 -10 254.336 98.704
    -1 38 -11 234.711 123.164
    -1 38 -11 138.49 104.104
    -1 38 -12 141.488 124.347
    1 38 12 146.191 128.685
    1 38 13 60.7896 109.1
    -1 38 -13 90.7682 120.096
    1 38 14 314.742 88.866
    -1 38 -14 252.792 113.31
    -1 39 15 349.832 100.232
    -1 39 14 194.8 121.444
    -1 -39 13 149.048 84.0866
    -1 39 13 287.258 138.23
    -1 39 12 641.614 154.555
    -1 -39 12 460.551 99.7028
    -1 -39 11 1310.89 127.502
    -1 -39 10 508.188 106.567
    -1 39 10 409.484 265.119
    -1 39 9 693.807 242.694
    -1 -39 9 726.155 110.758
    -1 39 8 69.1704 200.309
    -1 -39 8 47.5625 89.357
    -1 -39 7 906.288 107.694
    -1 39 7 604.844 183.023
    -1 -39 6 5314.39 245.986
    -1 39 6 4806.47 299.531
    -1 -39 5 2587.11 150.895
    -1 -39 4 255.584 80.6
    -1 -39 3 21847.3 848.477
    -1 -39 2 2265.86 144.429
    -1 39 2 2011.33 100.341
    1 39 -2 2431.65 138.389
    -1 39 1 9387.45 366.343
    -1 -39 1 9660.87 405.368
    1 39 -1 9887.87 398.621
    -1 -39 1 9794.86 507.398
    -1 39 0 3415.61 143.778
    -1 -39 0 3126.94 259.671
    1 39 0 2955.89 247.655
    -1 -39 0 3197.8 190.14
    1 39 0 3364.95 174.022
    1 39 1 2042.17 131.633
    -1 39 -1 2075.31 132.904
    -1 39 -1 2025.57 102.185
    -1 -39 -1 1777.29 203.999
    1 39 1 1793.53 203.961
    1 39 2 3215.76 174.085
    -1 -39 -2 2417.61 248.569
    -1 39 -2 3048.46 142.273
    1 -39 2 3142.98 173.701
    1 39 2 2649.51 255.652
    -1 39 -3 100.007 63.3035
    1 39 3 117.585 94.658
    1 -39 3 48.5814 79.3505
    1 -39 4 1904.82 127.641
    1 39 4 1697.33 156.462
    -1 39 -4 1891.39 112.956
    -1 39 -5 338.959 77.6076
    1 -39 5 425.272 84.4632
    1 39 5 218.189 131.94
    1 -39 6 3469.01 172.274
    -1 39 -6 3095.06 168.705
    1 39 6 2987.27 248.204
    1 -39 7 108.308 76.0957
    1 39 7 230.441 186.426
    -1 39 -7 30.8531 87.2832
    1 39 8 1230.5 248.595
    1 -39 8 1336.92 108.958
    -1 39 -8 1166.12 124.279
    1 39 9 14.6525 236.992
    -1 39 -9 108.497 103.936
    -1 39 -10 106.569 113.975
    -1 39 -11 334.219 124.36
    -1 39 -12 684.872 132.364
    1 39 12 607.335 134.652
    -1 39 -13 161.529 116.098
    1 39 13 182.45 110.577
    -1 39 -14 249.949 109.998
    -1 -39 -14 -24.5015 118.963
    -1 40 15 195.769 97.137
    -1 40 14 296.221 120.764
    -1 40 13 266.225 135.621
    -1 40 12 555.35 154.002
    -1 -40 12 234.984 94.1923
    -1 -40 11 562.72 107.273
    -1 40 10 2080.85 322.325
    -1 -40 10 2489.08 164.822
    -1 40 9 306.684 238.918
    -1 -40 9 425.94 106.423
    -1 40 8 1088.55 227.555
    -1 -40 8 1131.17 117.583
    -1 -40 7 1650.89 129.695
    -1 40 7 1248.08 210.752
    -1 -40 6 4765.3 230.796
    -1 40 6 4492.64 292.242
    -1 -40 5 867.94 101.733
    -1 -40 4 2228.69 141.484
    -1 -40 3 1559.63 122.657
    1 40 -2 121.042 76.221
    -1 -40 2 102.465 80.9411
    1 40 -1 8408.53 351.262
    -1 40 1 8096.28 316.76
    -1 -40 1 8307.15 360.105
    -1 40 0 3206.08 135.493
    1 40 0 3237.9 169.154
    -1 -40 0 2917.45 186.258
    1 40 0 2450.47 237.6
    -1 -40 0 2758.64 252.982
    -1 40 -1 1010.2 71.3883
    1 40 1 788.397 166.392
    1 40 1 1137 103.516
    -1 40 -1 1055.36 101.467
    -1 40 -2 7932.69 322.788
    1 -40 2 8061.96 354.142
    -1 40 -2 8519.81 353.535
    1 40 2 8270.15 357.309
    1 40 3 1786 146.063
    -1 40 -3 1734.07 105.083
    1 -40 3 1657.26 133.066
    1 40 4 675.831 129.649
    -1 40 -4 659.513 82.3704
    1 -40 4 890.409 100.136
    -1 40 -5 1074.78 97.9463
    1 -40 5 1214.7 106.633
    1 40 5 1148.33 159.494
    1 40 6 871.196 185.829
    -1 40 -6 867.997 102.807
    1 -40 6 1071.59 103.628
    1 -40 7 771.696 93.783
    -1 40 -7 684.709 101.126
    1 40 7 795.115 210.14
    1 40 8 3776.42 326.406
    -1 40 -8 3922.12 204.216
    1 40 9 443.118 250.689
    -1 40 -9 360.064 110.391
    -1 40 -10 2509.61 174.941
    -1 40 -11 1018.73 138.086
    -1 40 -12 116.702 118.112
    1 40 12 358.454 132.4
    -1 40 -13 196.34 113.856
    1 40 13 313.916 111.511
    -1 41 14 210.758 116.04
    -1 41 13 244.69 136.247
    -1 -41 12 112.543 92.149
    -1 41 12 408.161 149.862
    -1 -41 11 341.512 103.018
    -1 41 10 8.31672 264.928
    -1 -41 10 81.292 101.775
    -1 -41 9 4444.69 225.313
    -1 41 9 3123.89 335.744
    -1 -41 8 1818.8 140.964
    -1 41 8 1544.14 252.076
    -1 -41 7 8942.26 378.453
    -1 41 7 8025.52 448.929
    -1 41 6 3876.85 267.327
    -1 -41 6 3804.41 203.124
    -1 -41 5 493.602 96.4518
    -1 -41 4 1359.83 115.01
    -1 -41 3 3182.39 177.391
    1 41 -2 35.7633 71.7132
    -1 -41 2 62.2689 87.5589
    1 41 -1 224.075 79.6921
    -1 -41 1 136.072 93.2641
    1 41 0 6409.61 281.133
    -1 41 0 6108.49 245.436
    -1 41 -1 532.94 87.8432
    -1 41 -1 552.576 59.0557
    1 41 1 417.215 88.2482
    -1 41 -2 246.586 62.0639
    -1 41 -2 393.519 89.3408
    1 41 2 449.345 100.077
    1 -41 3 22083.3 822.946
    1 41 3 20899.8 834.084
    -1 41 -3 20413.5 794.105
    -1 41 -4 5655.42 243.984
    1 -41 4 5995.85 266.471
    1 41 4 5276.19 291.686
    1 41 5 103.245 134.043
    1 -41 5 186.612 86.5529
    -1 41 -5 120.873 77.0076
    1 41 6 1445.44 204.489
    -1 41 -6 1401.48 117.468
    1 -41 6 1699.98 121.919
    1 -41 7 885.503 99.5137
    -1 41 -7 686.815 101.732
    -1 41 -8 479.391 105.885
    1 41 8 600.91 238.187
    -1 41 -9 1487.97 135.168
    1 41 9 1545.93 280.677
    -1 41 -10 269.743 116.841
    -1 41 -11 158.803 115.103
    1 41 12 133.094 126.512
    -1 41 -12 118.825 114.409
    1 41 13 247.054 111.076
    -1 41 -13 65.8789 108.815
    -1 42 14 168.492 115.33
    -1 42 13 322.855 135.966
    -1 -42 12 203.903 93.0164
    -1 42 12 355.292 150.672
    -1 -42 11 61.9462 96.4892
    -1 42 11 673.375 281.974
    -1 42 10 409.651 275.362
    -1 -42 10 341.585 107.904
    -1 -42 9 2139.7 154.495
    -1 42 9 1647.94 289.084
    -1 -42 8 1064.79 121.284
    -1 42 8 900.577 227.157
    -1 -42 7 155.384 97.3717
    -1 42 7 183.768 186.358
    -1 -42 6 436.658 97.8333
    -1 42 6 248.553 160.666
    -1 -42 5 11485.6 477.969
    -1 -42 4 2081.59 143.418
    -1 -42 3 160.015 87.4154
    -1 -42 2 2417.46 161.838
    1 42 -2 2679.47 156.286
    1 42 -1 5874.52 268.107
    -1 -42 1 5665.61 281.179
    1 42 0 206.032 85.4665
    1 42 1 2476.94 154.946
    -1 42 -1 2462.55 116.884
    -1 42 -1 2431.04 152.835
    1 42 2 5852.43 283.078
    -1 42 -2 6455.05 281.1
    -1 42 -2 5806.59 244.259
    1 42 3 24504 980.592
    1 -42 3 25970 969.214
    -1 42 -3 24506.1 938.732
    1 42 4 4185.43 244.318
    -1 42 -4 3961.96 186.5
    1 -42 4 4213.23 210.958
    -1 42 -5 1223.5 101.604
    1 -42 5 1349.19 116.852
    1 42 5 1080.62 168.215
    1 42 6 253.352 168.153
    -1 42 -6 463.026 89.5637
    1 -42 6 584.153 97.9128
    -1 42 -7 560.935 99.1331
    1 42 7 455.319 210.082
    1 -42 7 595.564 95.1643
    1 42 8 1132.83 247.11
    -1 42 -8 857.671 111.372
    -1 42 -9 89.1759 101.054
    1 42 9 59.7546 239.602
    -1 42 -10 49.6145 107.316
    -1 42 -11 53.4461 110.612
    -1 42 -12 50.4747 112.056
    1 42 12 244.623 127.076
    -1 42 -13 137.546 104.512
    1 42 13 167.333 108.821
    -1 43 14 262.606 115.305
    -1 43 13 181.273 130.876
    -1 43 12 528.88 151.557
    -1 -43 12 474.494 99.4912
    -1 43 11 235.013 262.507
    -1 -43 11 276.787 100.984
    -1 43 10 1502.66 310.587
    -1 -43 10 2047.06 153.934
    -1 43 9 167.957 241.217
    -1 -43 9 219.343 103.959
    -1 43 8 4842.04 376.39
    -1 -43 8 5761.97 272.752
    -1 43 7 443.171 186.04
    -1 -43 7 456.606 101.87
    -1 43 6 81.704 156.162
    -1 -43 6 25.7494 90.74
    -1 43 5 204.915 145.672
    -1 -43 5 107.828 96.666
    -1 -43 4 499.627 102.814
    -1 -43 3 1042.35 115.138
    1 43 -2 3885.25 201.223
    -1 -43 2 3714 208.427
    1 43 -1 803.485 97.1333
    -1 -43 1 594.54 114.939
    1 43 0 2011.49 140.435
    1 43 1 3111.08 178.844
    -1 43 -1 3133.21 179.433
    -1 43 -2 2933.03 174.228
    -1 43 -2 2892.02 138.526
    1 43 2 3058.18 182.037
    1 -43 3 929.042 125.277
    -1 43 -3 680.764 79.148
    1 -43 4 260.429 101.208
    1 43 4 210.546 126.109
    -1 43 -4 145.805 71.1897
    -1 43 -5 693.778 86.6778
    1 -43 5 771.277 106.087
    1 43 5 638.542 161.76
    1 43 6 2108.84 232.082
    1 -43 6 2718.12 158.51
    -1 43 -6 2397.43 143.265
    1 -43 7 1256.92 113.275
    1 43 7 1098.82 229.012
    -1 43 -7 1112.39 112.856
    -1 43 -8 9.24632 95.535
    1 43 8 192.886 227.642
    -1 43 -9 69.8052 97.9718
    1 43 9 307.423 251.003
    -1 43 -10 547.471 114.073
    -1 43 -11 129.291 111.478
    -1 43 -12 164.073 109.729
    1 43 12 350.314 126.867
    -1 43 -13 185.63 102.263
    1 43 13 221.907 108.678
    -1 44 14 217.309 111.035
    -1 44 13 102.116 128.33
    -1 44 12 427.944 146.327
    -1 -44 12 250.668 92.8581
    -1 44 11 175.549 265.7
    -1 -44 11 128.22 95.8055
    -1 44 10 16.83 264.55
    -1 -44 10 190.832 104.292
    -1 44 9 808.519 264.616
    -1 -44 9 1200.17 130.556
    -1 44 8 1179.63 247.025
    -1 -44 8 1239.66 133.48
    -1 44 7 445.88 195.374
    -1 -44 7 464.579 107.799
    -1 44 6 59.0443 161.214
    -1 -44 6 107.448 94.5636
    -1 44 5 582.295 151.547
    -1 -44 5 615.365 102.981
    -1 -44 4 7095.86 324.534
    -1 -44 3 2040.68 150.389
    1 44 -3 2028.88 143.089
    1 44 -2 939.337 110.543
    -1 -44 2 880.993 118.259
    1 44 -1 340.226 88.6662
    -1 -44 1 308.678 110.685
    1 44 0 371.134 93.8499
    -1 44 -1 153.593 91.1135
    1 44 1 195.532 90.9486
    1 44 2 2581.56 172.841
    -1 44 -2 2642.41 166.724
    -1 44 -3 208.945 66.8108
    1 44 3 371.3 116.638
    -1 44 -4 100.392 69.0274
    1 -44 4 11.5466 95.3661
    1 44 4 61.9167 125.154
    1 44 5 376.605 155.323
    1 -44 5 425.786 104.057
    -1 44 -5 369.693 80.6547
    1 -44 6 1301.23 123.054
    1 44 6 1095.57 206.138
    -1 44 -6 1181.66 105.619
    1 44 7 267.714 202.051
    1 -44 7 127.707 91.3883
    -1 44 -7 240.243 89.3397
    -1 44 -8 247.994 96.8979
    1 44 8 138.89 222.739
    -1 44 -9 62.5515 100.612
    1 44 9 67.5594 244.453
    -1 44 -10 127.09 105.173
    -1 44 -11 221.619 109.64
    1 44 12 115.064 120.538
    -1 44 -12 14.0373 102.778
    -1 44 -13 107.757 96.446
    1 44 13 218.288 105.788
    -1 45 14 -41.7111 105.086
    -1 45 13 137.194 124.736
    -1 45 12 273.244 143.696
    -1 -45 12 93.9206 88.2109
    -1 45 11 49.8337 263.765
    -1 -45 11 111.487 95.2887
    -1 45 10 463.342 271.596
    -1 -45 10 200.259 108.522
    -1 45 9 2714.46 331.01
    -1 -45 9 3309.64 198.294
    -1 45 8 186.464 221.672
    -1 -45 8 234.978 106.299
    -1 -45 7 1159.33 127.688
    -1 45 7 800.137 213.803
    -1 45 6 1152.26 191.126
    -1 -45 6 1415.76 131.748
    -1 45 5 128.845 144.022
    -1 -45 5 111.745 95.9376
    -1 -45 4 1347.88 132.888
    -1 -45 3 72.1308 100.135
    1 45 -3 139.074 91.6526
    1 45 -2 188.2 86.9374
    -1 -45 2 91.9316 104.334
    -1 -45 1 3023.28 200.309
    1 45 -1 3422.72 186.977
    1 45 0 4839.7 242.595
    1 45 1 813.612 111.097
    -1 45 -2 111.718 92.8143
    1 45 2 126.106 102.935
    1 45 3 1568.24 152.089
    -1 45 -3 1666.84 138.489
    -1 45 -4 90.7945 69.5829
    1 45 4 33.6923 125.505
    1 -45 4 40.957 100.997
    1 -45 5 668.34 113.178
    1 45 5 659.975 167.001
    -1 45 -5 681.663 87.5656
    1 -45 6 2401.01 153.451
    1 45 6 1892.87 230.008
    -1 45 -6 1960.06 130.511
    -1 45 -7 43.8935 86.9329
    1 -45 7 2.11312 90.6054
    1 45 7 6.15905 198.01
    1 45 8 27.9523 225.008
    -1 45 -8 42.6149 92.9456
    1 45 9 127.542 243.979
    -1 45 -9 110.401 98.2676
    -1 45 -10 17.7838 100.491
    -1 45 -11 346.665 109.128
    1 45 12 488.006 127.415
    -1 45 -12 193.744 104.031
    1 45 13 214.407 104.081
    -1 46 13 53.0981 120.453
    -1 46 12 381.795 144.704
    -1 46 11 -123.496 257.518
    -1 -46 11 37.9783 94.1979
    -1 46 10 1547.83 313.732
    -1 -46 10 2316.14 162.574
    -1 46 9 382.091 257.939
    -1 -46 9 304.615 115.276
    -1 -46 8 174.13 107.778
    -1 46 8 20.9552 221.52
    -1 -46 7 32.0414 101.241
    -1 46 7 -6.07085 188.659
    -1 46 6 3957.4 286.781
    -1 -46 6 4284.56 227.56
    -1 -46 5 762.048 117.21
    -1 46 5 801.547 164.258
    -1 -46 4 279.142 107.338
    1 46 -3 47.1079 91.5913
    -1 -46 3 29.5681 97.9317
    1 46 -2 1285.68 124.723
    -1 -46 2 1339.32 139.823
    1 46 -1 102.347 89.2683
    1 46 0 265.16 96.977
    1 46 1 18.9997 97.399
    -1 46 -2 511.234 106.671
    1 46 2 548.569 116.557
    -1 46 -3 783.688 111.479
    1 46 3 740.328 131.849
    1 46 4 8418.24 416.489
    1 -46 4 9004 390.163
    -1 46 -5 1426.99 104.946
    1 -46 5 1501.97 139.281
    1 46 5 1367.38 186.097
    1 46 6 112.308 172.617
    1 -46 6 41.6256 97.3117
    -1 46 -6 109.489 80.7906
    -1 46 -7 287.249 89.0589
    1 46 7 105.817 206.184
    1 -46 7 229.12 98.4487
    -1 46 -8 754.648 106.415
    1 46 8 687.559 245.134
    1 46 9 59.882 247.888
    -1 46 -9 35.0784 96.0816
    -1 46 -10 99.3567 99.2034
    -1 46 -11 83.6428 100.113
    1 46 12 264.338 123.149
    -1 47 13 -13.6112 119.98
    -1 47 12 825.847 154.666
    -1 47 11 301.287 260.118
    -1 -47 11 217.611 99.1695
    -1 47 10 461.272 276.714
    -1 -47 10 237.908 112.193
    -1 47 9 5438.25 429.797
    -1 -47 9 6733.46 312.352
    -1 47 8 359.611 226.037
    -1 -47 8 244.135 114.578
    -1 47 7 1460.57 242.383
    -1 -47 7 1960.71 155.827
    -1 -47 6 5853.96 283.456
    -1 47 6 5391.87 347.911
    -1 -47 5 1602.81 145.21
    -1 47 5 1655.58 189.107
    -1 -47 4 351.951 113.038
    1 47 -3 916.609 115.835
    -1 -47 3 796.673 126.258
    1 47 -2 1927.29 143.161
    -1 -47 2 1724.92 159.194
    1 47 -1 815.239 114.331
    1 47 0 9678.85 422.149
    1 47 1 873.878 121.609
    1 47 2 3325.22 212.368
    -1 47 -2 3618.64 207.113
    -1 47 -3 62.2079 98.8607
    1 47 3 100.19 118.569
    1 47 4 494.839 153.871
    1 47 5 1544.68 204.778
    1 -47 5 1728.01 148.3
    1 47 6 2692.2 260.764
    1 -47 6 3144.26 184.799
    1 47 7 672.128 215.715
    -1 47 -7 733.127 98.4811
    -1 47 -8 1233.04 118.505
    1 47 8 1427.94 267.947
    -1 47 -9 128.22 96.0323
    1 47 9 59.6038 247.833
    -1 47 -10 80.6091 97.5739
    1 47 12 413.081 125.546
    -1 48 13 206.405 121.237
    -1 48 12 507.391 146.195
    -1 -48 11 30.4245 94.0368
    -1 48 10 641.98 278.419
    -1 -48 10 934.402 125.477
    -1 -48 9 515.614 123.282
    -1 48 9 849.54 272.304
    -1 -48 8 4373.63 238.143
    -1 48 8 3746.94 341.184
    -1 -48 7 147.2 112.237
    -1 48 7 -6.24556 189.149
    -1 -48 6 715.002 127.138
    -1 48 6 768.129 192.869
    -1 -48 5 595.371 122.668
    -1 48 5 500.249 157.616
    -1 -48 4 7581.17 356.257
    1 48 -4 7868.66 356.03
    1 48 -3 372.673 104.42
    -1 -48 3 370.542 114.857
    1 48 -2 3257.37 191.583
    -1 -48 2 2946.04 203.679
    1 48 -1 1042.85 123.863
    1 48 0 228.047 103.147
    1 48 1 700.259 119.907
    -1 48 -2 21971.5 845.53
    1 48 2 20151.9 847.721
    -1 48 -3 40.8046 102.136
    1 48 3 53.3051 121.364
    1 48 4 2416.09 209.33
    -1 48 -4 2625.89 177.364
    1 48 5 -124.092 158.41
    1 -48 5 -23.4408 109.806
    1 -48 6 180.454 107.231
    1 48 6 94.7353 180.477
    1 48 7 335.466 215.911
    1 48 8 936.119 259.157
    1 48 9 340.277 253.429
    1 48 12 495.659 122.318
    -1 49 13 179.478 122.058
    -1 49 12 910.307 152.274
    -1 -49 11 53.414 96.3341
    -1 49 10 454.927 276.736
    -1 -49 10 1001.53 127.621
    -1 -49 9 460.596 119.971
    -1 49 9 246.084 251.955
    -1 49 8 913.712 253.828
    -1 -49 8 1629.72 151.387
    -1 49 7 101.109 192.562
    -1 -49 7 158.003 113.945
    -1 49 6 4912.23 330.223
    -1 -49 6 5343.89 273.741
    -1 49 5 277.02 163.987
    -1 -49 5 289.767 117.806
    -1 -49 4 2563.4 186.59
    1 49 -4 2673.12 179.174
    -1 -49 3 9.27079 116.715
    1 49 -3 -5.77557 96.5229
    -1 -49 2 1912.25 174.165
    1 49 -2 2040.86 156.487
    1 49 -1 555.604 110.958
    1 49 0 1423.35 138.6
    1 49 1 30.6061 103.169
    -1 49 -2 11903 498.952
    1 49 2 11138.2 503.387
    1 49 3 1081.97 154.337
    -1 49 -3 1274.95 138.023
    1 49 4 5139.13 304.634
    -1 49 -4 5359.32 273.54
    1 49 5 77.689 156.485
    1 49 6 3230.67 281.588
    1 -49 6 3526.28 206.1
    1 49 7 -103.191 209.738
    1 49 8 365.392 239.355
    1 49 9 307.63 249.53
    1 49 12 169.388 108.967
    -1 50 13 84.1544 114.745
    -1 50 12 194.553 131.217
    -1 -50 11 225.83 98.0886
    -1 50 10 229.162 266.453
    -1 -50 10 502.936 117.37
    -1 50 9 39.5699 251.834
    -1 -50 9 424.858 119.993
    -1 50 8 211.075 232.916
    -1 -50 8 387.279 123.666
    -1 50 7 109.903 207.4
    -1 -50 7 101.742 114.635
    -1 -50 6 1697.82 158.875
    -1 50 6 1478.13 221.304
    -1 -50 5 103.873 115.557
    -1 50 5 49.3133 158.448
    -1 -50 4 731.048 133.716
    1 50 -4 913.943 124.156
    -1 50 4 900.657 165.149
    1 50 -3 115.829 99.9677
    -1 -50 3 80.1744 116.398
    1 50 -2 7065.44 334.441
    1 50 -1 450.941 112.716
    1 50 0 81.7074 102.189
    1 50 1 398.206 116.214
    -1 50 -2 316.794 118.784
    1 50 2 524.952 131.455
    1 50 3 742.511 148.491
    -1 50 -3 1062.15 130.766
    1 50 4 942.318 172.365
    -1 50 -4 1098.86 134.378
    1 50 5 224.967 167.539
    -1 50 -5 377.799 112.396
    1 50 6 524.181 194.203
    1 50 7 181.284 216.355
    1 50 8 1991.03 288.637
    1 50 9 72.3734 244.299
    1 50 12 231.241 107.392
    -1 51 12 197.493 126.918
    -1 -51 11 398.866 101.962
    -1 51 10 306.964 263.234
    -1 -51 10 399.071 114.503
    -1 -51 9 129.147 115.925
    -1 51 9 181.131 256.688
    -1 51 8 94.8207 228.705
    -1 -51 8 57.41 117.198
    -1 51 7 -91.2621 203.908
    -1 -51 7 114.159 119.229
    -1 51 6 809.41 207.486
    -1 -51 6 1227.89 147.951
    -1 -51 5 1814.04 165.476
    1 51 -5 1766.63 152.1
    -1 51 5 1436.1 202.369
    -1 51 4 123.919 145.13
    -1 -51 4 -22.6671 119.142
    1 51 -4 200.25 104.058
    1 51 -3 85.6839 105.07
    -1 -51 3 -40.3015 128.523
    1 51 -2 472.976 115.032
    1 51 -1 27.6011 101.346
    1 51 0 1971.59 160.419
    1 51 1 151.914 112.836
    -1 51 -2 3043.65 197.563
    1 51 2 2973.63 208.522
    -1 51 -3 769.878 126.17
    1 51 3 815.642 151.876
    -1 51 -4 98.972 109.031
    1 51 4 -75.9545 144.846
    1 51 5 91.2773 166.84
    -1 51 -5 209.934 112.614
    1 51 6 -29.0795 186.693
    1 51 7 12.9605 207.539
    1 51 8 316.691 237.499
    1 51 9 164.023 242.776
    -1 52 10 24.0635 256.762
    -1 -52 10 191.531 107.529
    -1 52 9 -62.4962 244.97
    -1 -52 9 148.005 117.573
    -1 52 8 94.7926 231.038
    -1 -52 8 123.557 124.424
    -1 -52 7 426.662 130.766
    -1 52 7 72.1137 204.74
    -1 -52 6 366.319 130.398
    -1 52 6 278.814 193.04
    1 52 -5 -3.18686 105.24
    -1 -52 5 22.9038 118.988
    -1 52 5 144.804 160.979
    1 52 -4 423.13 113.482
    -1 -52 4 183.932 125.85
    -1 52 4 384.503 149.668
    -1 -52 3 -93.598 127.783
    1 52 -3 125.687 104.735
    1 52 -2 1745.07 154.831
    1 52 -1 60.2375 104.333
    1 52 0 116.82 107.856
    1 52 1 2582.25 191.43
    1 52 2 761.696 142.522
    -1 52 -3 107.204 111.663
    1 52 3 77.0072 134.169
    1 52 4 1787.17 202.163
    -1 52 -4 2184.23 168.335
    -1 52 -5 462.774 119.792
    1 52 5 427.012 178.241
    1 52 6 573.581 202.355
    -1 52 -6 539.146 123.364
    1 52 7 367.639 221.542
    1 52 8 125.572 227.219
    1 52 9 296.349 241.358
    -1 53 12 246.393 126.249
    -1 53 10 479.887 256.276
    -1 -53 10 301.62 113.06
    -1 53 9 187.877 254.439
    -1 -53 9 187.886 119.924
    -1 53 8 184.15 230.855
    -1 -53 8 343.617 131.507
    -1 53 7 39.9969 205.215
    -1 -53 7 228.785 130.569
    -1 53 6 225.911 193.246
    -1 -53 6 348.328 132.656
    1 53 -6 348.347 117.308
    -1 53 5 540.543 184.125
    -1 -53 5 746.929 140.574
    1 53 -5 781.218 128.776
    -1 -53 4 376.047 135.659
    -1 53 4 484.999 160.396
    1 53 -4 399.373 117.398
    1 53 -3 122.478 104.662
    1 53 -2 1446.73 146.311
    1 53 -1 45.7529 107.065
    1 53 0 381.914 121.906
    1 53 1 2031.91 178.326
    1 53 2 1315.62 162.619
    -1 53 -3 1320.29 147.978
    1 53 3 1191.42 169.614
    1 53 4 533.316 167.283
    -1 53 -4 677.862 127.315
    1 53 5 -5.26129 174.109
    -1 53 -5 3.32576 107.814
    1 53 6 904.563 211.091
    -1 53 -6 1187.96 142.852
    1 53 7 -19.6258 212.714
    1 53 8 248.25 231.483
    1 53 9 193.417 237.586
    -1 54 12 359.961 122.724
    -1 -54 10 604.309 116.329
    -1 54 10 354.05 256.82
    -1 -54 9 79.7139 117.487
    -1 54 9 54.0629 244.299
    -1 -54 8 3481.12 218.203
    -1 54 8 2732.8 316.674
    -1 -54 7 79.5579 126.372
    -1 54 7 206.979 208.711
    -1 -54 6 395.979 140.316
    -1 54 6 257.51 192.994
    1 54 -6 381.876 118.667
    -1 54 5 1427.03 209.202
    -1 -54 5 1576.24 170.658
    1 54 -5 1426.89 149.987
    1 54 -4 147.615 110.06
    -1 -54 4 -32.2088 133.762
    -1 54 4 57.4063 153.935
    1 54 -3 392.559 115.519
    1 54 -2 327.446 114.344
    1 54 -1 -53.7968 110.561
    1 54 0 1032.62 143.595
    1 54 1 2278.37 188.209
    1 54 2 1403.62 163.866
    -1 54 -3 2637.76 187.316
    1 54 3 2209.42 207.198
    -1 54 -4 1860.96 164.369
    1 54 4 1636.18 205.094
    1 54 5 462.753 184.54
    -1 54 -5 412.053 118.239
    1 54 6 137.133 196.498
    -1 54 -6 107.467 110.734
    -1 54 -7 193.838 114.369
    1 54 7 71.5527 219.493
    1 54 8 818.359 247.845
    1 54 9 795.618 247.938
    -1 -55 10 182.509 107.459
    -1 55 10 204.128 249.199
    -1 -55 9 307.057 123.711
    -1 55 9 253.746 243.26
    -1 55 8 103.086 234.022
    -1 -55 8 89.7865 127.362
    -1 55 7 621.374 229.268
    -1 -55 7 628.43 143.481
    1 55 -7 790.387 133.698
    -1 -55 6 407.286 139.359
    1 55 -6 418.392 121.315
    -1 55 6 359.739 199.693
    1 55 -5 424.014 123.091
    -1 -55 5 205.112 140.364
    -1 55 5 337.349 181.887
    1 55 -4 1060.68 143.371
    -1 55 4 1068 186.699
    1 55 -3 2993.05 202.416
    1 55 -2 91.5094 117.418
    1 55 -1 534.416 126.24
    1 55 0 2717.67 197.53
    1 55 1 1898.28 176.014
    1 55 2 144.172 137.044
    1 55 3 612.099 166.167
    -1 55 -3 806.462 138.711
    1 55 4 1892.49 217.728
    -1 55 -4 2202.75 177.053
    -1 55 -5 3.40748 111.133
    1 55 5 119.107 177.218
    1 55 6 1195.34 229.237
    -1 55 -6 1406.96 147.113
    1 55 7 39.181 211.217
    -1 55 -7 -3.3345 108.906
    -1 55 -8 205.802 113.98
    1 55 8 223.175 230.131
    1 55 9 382.542 233.441
    -1 -56 10 222.636 108.44
    -1 56 10 286.508 245.004
    -1 56 9 90.5072 237.429
    -1 -56 9 5.89591 117.399
    -1 56 8 -72.8211 227.781
    -1 -56 8 48.5797 128.921
    1 56 -8 84.7925 115.522
    1 56 -7 3.378 112.276
    -1 -56 7 51.6944 133.86
    -1 56 7 114.411 215.543
    -1 56 6 520.739 206.409
    1 56 -6 757.756 133.187
    -1 -56 6 777.659 153.783
    1 56 -5 1047.77 141.424
    -1 56 5 993.477 203.108
    -1 -56 5 832.887 157.602
    -1 56 4 4650.1 310.513
    1 56 -4 5271.54 276.675
    1 56 -3 399.163 125.146
    1 56 -2 3586.66 225.967
    1 56 -1 525.175 129.994
    1 56 0 379.768 131.454
    1 56 1 2813.67 211.353
    1 56 2 2375.11 205.644
    -1 56 -3 77.1408 120.323
    1 56 3 220.866 150.527
    -1 56 -4 1055.34 141.373
    1 56 4 871.036 186.089
    -1 56 -5 374.073 120.162
    1 56 5 82.5821 181.308
    -1 56 -6 461.3 120.873
    1 56 6 456.975 205.192
    1 56 7 96.853 214.386
    -1 56 -7 199.336 114.4
    1 56 8 86.9601 225.941
    -1 56 -8 -32.3106 107.232
    1 56 9 371.088 225.998
    -1 56 -9 138.896 109.667
    -1 56 -10 742.26 123.636
    -1 57 10 242.014 239.924
    -1 57 9 361.174 244.565
    -1 -57 9 213.863 121.066
    1 57 -9 166.306 112.678
    1 57 -8 171.7 116.757
    -1 57 8 203.395 235.963
    -1 -57 8 250.663 132.85
    1 57 -7 104.511 115.079
    -1 -57 7 20.9777 135.893
    -1 57 7 94.8452 216.816
    -1 57 6 991.329 221.284
    -1 -57 6 954.878 160.794
    1 57 -6 1086.84 140.37
    1 57 -5 506.947 127.022
    -1 57 5 429.24 191.594
    1 57 -4 289.057 124.757
    -1 57 4 349.789 170.064
    1 57 -3 301.536 123.164
    -1 57 3 287.409 158.031
    1 57 -2 1853.24 172.315
    1 57 -1 1037.46 152.25
    1 57 0 3036.6 216.216
    1 57 1 149.446 137.995
    1 57 2 737.74 158.976
    1 57 3 13.807 148.752
    -1 57 -3 24.8297 114.992
    1 57 4 467.031 176.178
    -1 57 -4 245.591 118.822
    1 57 5 296.129 191.497
    -1 57 -5 296.876 118.94
    1 57 6 54.5535 193.098
    -1 57 -6 81.3902 110.055
    1 57 7 244.627 220.964
    -1 57 -7 608.02 124.345
    1 57 8 -150.276 219.158
    -1 57 -8 31.9128 108.163
    1 57 9 285.266 224.773
    -1 57 -9 127.019 108.741
    1 58 -11 87.315 106.515
    -1 58 10 448.96 240.527
    1 58 -10 103.669 112.892
    1 58 -9 49.0457 113.231
    -1 58 9 -14.515 228.099
    -1 -58 9 -45.8919 117.471
    -1 58 8 435.645 237.823
    1 58 -8 589.159 127.272
    -1 -58 8 632.641 140.694
    1 58 -7 6.71622 111.626
    -1 -58 7 -87.5174 133.107
    -1 58 7 -187.807 212.663
    1 58 -6 118.481 117.03
    -1 58 6 -43.8454 197.196
    -1 58 5 855.467 208.198
    1 58 -5 1575.14 155.523
    1 58 -4 1552.6 156.09
    -1 58 4 1194.69 197.318
    -1 58 3 1250.63 182.655
    1 58 -3 1258.41 152.467
    1 58 -2 1205.85 153.259
    1 58 -1 1945.74 180.397
    1 58 0 68.8873 130.448
    1 58 1 -132.695 138.325
    1 58 2 2589.71 218.654
    1 58 3 167.129 155.688
    -1 58 -3 233.928 125.517
    -1 58 -4 31.8162 118.53
    1 58 4 173.376 164.09
    1 58 5 256.641 182.505
    -1 58 -5 288.261 120.865
    1 58 6 186.056 199.131
    -1 58 -6 152.035 114.347
    1 58 7 288.007 219.775
    -1 58 -7 68.9823 111.796
    -1 58 -8 605.055 123.094
    1 58 8 385.115 235.413
    1 58 9 506.778 218.62
    -1 58 -9 242.126 109.06
    -1 58 -10 120.926 99.3803
    -1 59 10 159.158 228.168
    1 59 -10 88.479 111.932
    -1 59 9 121.047 235.746
    1 59 -9 217.702 114.409
    1 59 -8 128.138 112.5
    -1 -59 8 35.35 127.723
    -1 59 8 289.94 226.865
    -1 59 7 187.985 215.555
    1 59 -7 96.9716 116.411
    -1 59 6 267.847 201.337
    1 59 -6 562.159 126.209
    1 59 -5 30.932 115.477
    -1 59 5 195.142 187.058
    1 59 -4 2661.58 194.341
    -1 59 4 2405 241.522
    1 59 -3 626.459 135.813
    -1 59 3 567.876 168.563
    1 59 -2 412.113 131.662
    1 59 -1 720.512 144.265
    1 59 0 1742.2 181.99
    1 59 1 62.0894 133.601
    1 59 2 638.911 158.597
    -1 59 -3 766.378 140.067
    1 59 3 799.613 174.017
    1 59 4 547.558 184.214
    -1 59 -4 824.957 137.879
    -1 59 -5 110.888 114.317
    1 59 5 61.9384 188.771
    1 59 6 559.186 215.439
    -1 59 -6 663.762 130.422
    1 59 7 332.083 218.519
    -1 59 -7 152.532 113.708
    1 59 8 230.169 223.521
    -1 59 -8 58.7465 107.478
    -1 59 -9 253.731 108
    1 59 9 474.929 216.153
    1 60 -10 206.756 110.036
    -1 60 10 375.907 234.05
    -1 60 9 61.9576 228.678
    1 60 -9 137.573 113.99
    -1 60 8 -41.4092 221.37
    1 60 -8 25.9341 109.194
    -1 60 7 456.171 217.461
    1 60 -7 373.829 117.47
    -1 60 6 -68.8257 202.856
    1 60 -6 124.769 112.907
    -1 60 5 121.703 182.338
    1 60 -5 275.009 121.814
    -1 60 4 353.141 175.24
    1 60 -4 398.343 126.858
    1 60 -3 218.435 126.036
    -1 60 3 292.002 159.324
    1 60 -2 55.187 121.768
    1 60 -1 110.315 129.875
    1 60 0 148.1 135.961
    1 60 1 715.909 155.202
    1 60 2 775.357 165.834
    1 60 3 408.367 166.901
    -1 60 -3 332.194 127.934
    1 60 4 214.389 179.192
    -1 60 -4 372.485 125.251
    -1 60 -5 10.3626 114.637
    1 60 5 -45.305 189.688
    -1 60 -6 374.903 122.536
    1 60 6 474.878 210.318
    -1 60 -7 329.562 116.659
    1 60 7 593.824 223.633
    1 60 8 181.913 212.093
    -1 60 -8 96.7274 107.345
    1 60 9 158.232 203.794
    -1 60 -9 27.9227 100.705
    1 61 -10 -14.2849 103.83
    -1 61 9 93.7084 224.672
    1 61 -9 -18.3117 110.184
    -1 61 8 6.79524 221.122
    1 61 -8 66.6663 108.426
    1 61 -7 52.2572 109.861
    -1 61 7 -92.1573 210.981
    1 61 -6 807.095 135.143
    -1 61 6 694.757 215.203
    -1 61 5 -11.5174 183.148
    1 61 -5 -3.41589 114.738
    1 61 -4 312.237 123.854
    -1 61 4 452.974 183.187
    1 61 -3 450.632 132.506
    -1 61 3 484.131 170.008
    1 61 -2 162.97 127.305
    1 61 -1 242.484 135.499
    1 61 0 1676.14 181.586
    1 61 1 346.127 142.689
    1 61 2 693.076 164.995
    1 61 3 112.005 161.322
    1 61 4 395.387 181.876
    -1 61 -4 478.457 127.71
    -1 61 -5 229.464 116.617
    1 61 5 324.658 191.507
    1 61 6 660.585 216.072
    -1 61 -6 691.405 126.837
    -1 61 -7 -3.15366 107.984
    1 61 7 -36.5716 208.285
    1 61 8 152.782 210.861
    -1 61 -8 -8.87192 104.285
    -1 61 -9 18.9442 98.4147
    -1 62 9 263.061 220
    1 62 -9 14.789 106.873
    -1 62 8 -80.0802 219.084
    1 62 -8 -24.874 107.965
    1 62 -7 141.875 112.866
    -1 62 7 -150.149 207.64
    1 62 -6 109.28 115.104
    -1 62 6 37.4538 200.406
    -1 62 5 659.606 208.667
    1 62 -5 957.182 139.595
    1 62 -4 1364.85 156.494
    -1 62 4 1090.38 205.726
    1 62 -3 79.4012 120.504
    -1 62 3 94.6287 158.921
    1 62 -2 4363.56 260.23
    1 62 -1 234.656 136.332
    1 62 0 752 157.068
    1 62 1 582.551 157.255
    1 62 2 688.4 169.406
    1 62 3 -260.304 165.937
    -1 62 -4 84.8405 117.947
    1 62 4 84.8101 177.948
    1 62 5 335.328 196.007
    -1 62 -5 492.118 124.798
    1 62 6 222.416 202.53
    -1 62 -6 162.591 113.683
    -1 62 -7 27.7437 107.628
    1 62 7 253.483 207.096
    1 62 8 28.4004 204.211
    -1 62 -8 77.7234 102.945
    -1 63 9 272.049 220.043
    1 63 -9 149.124 103.788
    1 63 -8 182.273 110.546
    -1 63 8 193.006 215.297
    -1 63 7 593.038 224.414
    1 63 -7 332.179 116.869
    -1 63 6 281.677 195.976
    1 63 -6 312.346 118.066
    1 63 -5 1691.11 158.845
    -1 63 5 1238.12 221.158
    1 63 -4 1743.51 167.063
    -1 63 4 1490.64 218.508
    1 63 -3 93.6865 121.304
    -1 63 3 -9.9979 160.356
    -1 63 2 765.766 173.123
    1 63 -2 670.684 147.1
    1 63 -1 911.207 156.027
    1 63 0 1377.04 172.43
    1 63 1 65.2446 140.497
    1 63 2 325.133 161.398
    1 63 3 637.334 182.978
    1 63 4 456.632 190.378
    -1 63 -4 476.158 130.943
    -1 63 -5 20.1154 112.414
    1 63 5 261.081 191.884
    1 63 6 173.118 199.981
    -1 63 -6 216.536 114.166
    1 63 7 333.64 205.068
    -1 63 -7 369.962 114.501
    -1 63 -8 147.721 101.921
    1 64 -8 67.8511 105.596
    -1 64 8 231.606 218.507
    -1 64 7 462.119 224.813
    1 64 -7 505.063 121.178
    1 64 -6 51.1677 108.578
    -1 64 6 169.539 196.163
    1 64 -5 684.822 129.641
    -1 64 5 420.83 202.448
    -1 64 4 426.488 183.429
    1 64 -4 692.85 134.093
    1 64 -3 354.637 130.746
    -1 64 3 155.488 168.79
    -1 64 2 330.484 162.747
    1 64 -2 384.387 134.003
    1 64 -1 542.479 147.754
    1 64 0 729.423 155.89
    1 64 1 428.069 154.927
    1 64 2 701.185 173.779
    1 64 3 242.562 170.417
    -1 64 -4 76.3578 114.453
    1 64 4 -41.7777 174.31
    -1 64 -5 608.389 126.954
    1 64 5 544.263 197.256
    1 64 6 -73.7086 192.438
    -1 64 -6 59.3441 110.002
    1 64 7 184.096 198.942
    -1 64 -7 288.476 108.772
    -1 65 8 24.2212 211.372
    1 65 -8 108.067 106.268
    -1 65 7 67.1353 199.786
    1 65 -7 53.8038 107.214
    1 65 -6 84.4993 113.848
    -1 65 6 298.276 200.301
    -1 65 5 669.206 206.889
    1 65 -5 832.078 133.427
    1 65 -4 276.101 120.784
    -1 65 4 360.004 181.577
    -1 65 3 636.85 177.139
    1 65 -3 520.235 135.127
    1 65 -2 194.679 129.532
    -1 65 2 118.394 153.756
    1 65 -1 51.3201 136.453
    1 65 0 643.327 153.481
    1 65 1 414.742 155.281
    1 65 2 -46.4175 151.387
    1 65 3 1035.57 197.719
    -1 65 -4 105.909 117.972
    1 65 4 67.3474 177.42
    1 65 5 173.28 190.35
    -1 65 -5 200.4 114.989
    1 65 6 77.448 194.709
    -1 65 -6 42.6589 106.573
    -1 65 -7 198.108 105.173
    -1 66 7 201.826 205.509
    1 66 -7 139.506 106.276
    1 66 -6 122.301 109.907
    -1 66 6 17.5546 193.814
    1 66 -5 310.762 121.111
    -1 66 5 350.236 194.694
    1 66 -4 210.545 118.499
    -1 66 4 144.056 173.621
    1 66 -3 21.1035 117.993
    -1 66 3 114.856 162.989
    1 66 -2 647.837 143.989
    -1 66 2 837.432 174.903
    1 66 -1 152.593 137.645
    1 66 0 161.048 143.969
    1 66 1 117.399 148.744
    1 66 2 249.505 158.899
    1 66 3 185.867 172.064
    1 66 4 276.41 181.202
    -1 66 -4 392.512 121.752
    1 66 5 525.467 198.184
    -1 66 -5 572.946 124.084
    1 66 6 295.169 198.356
    -1 66 -6 373.012 113.787
    -1 66 -7 382.204 108.652
    -1 67 7 68.8473 200.78
    1 67 -6 409.815 115.669
    -1 67 6 365.541 197.425
    1 67 -5 197.142 109.388
    1 67 -4 52.6187 113.296
    -1 67 4 10.5375 171.958
    1 67 -3 72.9875 120.59
    -1 67 3 187.963 165.616
    1 67 -2 139.776 129.35
    -1 67 2 51.4725 154.785
    1 67 -1 61.8295 132.248
    1 67 0 574.925 152.032
    1 67 1 131.351 149.592
    1 67 2 160.318 158.733
    1 67 3 -62.7731 164.126
    1 67 4 122.471 184.403
    -1 67 -4 130.979 115.928
    1 67 5 72.5085 187.329
    -1 67 -5 40.1024 109.068
    -1 67 -6 318.29 110.41
    -1 68 6 -61.1648 188.075
    1 68 -6 46.0376 103.883
    1 68 -5 199.96 112.825
    -1 68 5 211.804 187.85
    -1 68 4 -139.976 171.935
    1 68 -4 16.0067 111.814
    1 68 -3 47.6738 121.264
    -1 68 3 351.563 171.391
    1 68 -2 147.974 129.478
    -1 68 2 170.64 154.802
    1 68 -1 957.774 154.791
    1 68 0 89.4259 141.819
    1 68 1 163.557 149.174
    1 68 2 137.242 161.19
    1 68 3 137.529 166.133
    1 68 4 99.655 179.492
    -1 68 -4 99.337 112.696
    -1 68 -5 217.623 109.288
    1 68 5 316.769 186.085
    -1 69 5 443.653 191.814
    1 69 -5 615.445 121.885
    -1 69 4 71.0769 170.762
    1 69 -4 215.42 118.598
    1 69 -3 1021.23 143.428
    -1 69 3 903.381 184.116
    1 69 -2 60.2669 123.824
    -1 69 2 18.1305 152.15
    -1 69 1 762.984 162.58
    1 69 -1 670.79 149.307
    1 69 0 243.128 142.07
    1 69 1 151.636 149.947
    1 69 2 58.2707 157.571
    1 69 3 169.339 173.192
    -1 69 -4 55.8543 111.119
    1 69 4 164.434 176.941
    -1 69 -5 216.535 109.394
    1 70 -5 386.811 109.654
    -1 70 5 439.345 185.8
    1 70 -4 282.979 112.099
    -1 70 4 192.679 177.317
    -1 70 3 99.5077 165.971
    1 70 -3 339.362 122.093
    -1 70 2 40.4227 146.583
    1 70 -2 237.471 126.613
    -1 70 1 432.297 153.579
    1 70 -1 485.841 141.183
    1 70 0 100.966 136.812
    1 70 1 798.974 167.648
    1 70 2 69.852 156.871
    1 70 3 196.299 170.363
    -1 70 -4 237.978 114.86
    -1 71 4 248.405 170.377
    1 71 -4 143.082 110.715
    1 71 -3 160.077 117.253
    -1 71 3 174.879 165.351
    -1 71 2 152.91 150.383
    1 71 -2 238.051 122.298
    1 71 -1 60.5488 127.858
    -1 71 1 148.162 144.063
    1 71 0 241.038 142.766
    1 71 1 145.327 146.542
    1 71 2 -4.21967 152.985
    -1 72 3 146.492 161.611
    1 72 -2 154.589 118.049
    -1 72 2 93.0649 153.076
    -1 72 1 131.05 141.466
    1 72 -1 339.91 131.953
    1 72 0 136.04 136.713
    1 72 1 563.603 155.096
    2 0 -14 6717.77 389.411
    -2 0 13 2707.29 174.354
    2 0 -13 1706.83 247.033
    -2 0 12 32.3399 106.087
    2 0 -12 240.084 145.628
    -2 0 11 158.749 101.921
    2 0 -11 18.8331 141.566
    2 0 -10 480.343 167.79
    -2 0 10 518.79 91.0106
    -2 0 9 -3.3293 74.3738
    2 0 -9 -15.9934 132.928
    -2 0 8 6096.32 268.299
    2 0 -8 7070.44 466.631
    2 0 -8 6582.76 492.751
    2 0 -7 23.8836 211.103
    2 0 -7 133.157 201.014
    -2 0 6 77588.9 2909.13
    2 0 -6 80664.5 3068.68
    2 0 -6 82348.3 3115.8
    -2 0 5 83.9741 47.2915
    -2 0 5 232.781 64.2272
    -2 0 5 239.694 69.072
    2 0 -5 144.075 130.711
    2 0 -5 23.8486 147.885
    2 0 -4 237256 9171.38
    -2 0 4 245489 9062.68
    2 0 -4 235475 9156.14
    -2 0 4 245477 9065.44
    -2 0 4 250620 9066.79
    2 0 -3 84.9058 95.3611
    2 0 -3 6.37012 72.6258
    2 0 -2 200180 7411.12
    -2 0 2 200427 7427.92
    -2 0 1 -16.2667 49.927
    2 0 -1 8.64188 47.4185
    -2 0 0 125903 4738.06
    2 0 0 128904 4740.43
    -2 0 0 130582 4812.07
    -2 0 -1 8.03187 170.629
    -2 0 -1 34.7334 63.9964
    2 0 1 2.7302 74.5924
    -2 0 -2 16164 603.578
    -2 0 -2 15762.2 665.538
    -2 0 -2 16735.9 833.944
    -2 0 -3 27.0975 200.723
    -2 0 -3 112.771 82.4297
    -2 0 -3 149.467 38.6021
    -2 0 -4 664.506 270.495
    -2 0 -4 597.127 58.122
    -2 0 -4 607.437 133.01
    -2 0 -5 80.9978 125.82
    -2 0 -5 -17.5665 264.802
    -2 0 -5 -63.0688 56.7013
    2 0 6 5027.48 207.326
    -2 0 -6 4990.16 514.277
    -2 0 -6 5396.74 378.981
    -2 0 -6 5963.52 252.92
    -2 0 -7 101.334 73.7001
    -2 0 -7 206.515 176.459
    2 0 7 42.2415 43.6789
    -2 0 -8 475.938 104.52
    2 0 8 239.378 54.0918
    -2 0 -9 -100.949 92.889
    -2 0 -10 -114.039 100.839
    -2 0 -11 234.394 107.39
    -2 0 -11 418.909 110.751
    -2 0 -12 1208.86 135.729
    -2 0 -12 1268.11 128.837
    -2 0 -13 252.424 97.5655
    -2 0 -13 85.0218 97.7744
    -2 0 -14 295.963 96.1723
    -2 0 -14 552.458 99.2253
    -2 0 -15 120.619 85.3912
    -2 0 -16 128.433 77.3841
    2 1 -14 3418.15 273.318
    2 -1 -14 2667.11 269.871
    -2 1 13 4276.34 236.315
    -2 -1 13 4171.52 235.822
    2 -1 -12 -20.1411 147.305
    -2 1 12 -79.768 101.008
    -2 -1 12 -77.6867 99.7872
    2 1 -12 -51.1468 144.357
    2 -1 -11 989.417 176.185
    -2 1 11 871.208 111.416
    2 1 -11 720.805 159.738
    -2 -1 11 890.448 112.54
    -2 1 10 7359.8 333.566
    -2 -1 10 7167.64 329.717
    2 -1 -10 9298.03 442.822
    2 1 -10 9690.39 436.698
    -2 -1 9 332.735 76.5548
    -2 1 9 365.907 86.6908
    2 1 -9 339.324 133.359
    2 1 -9 175.6 220.931
    2 1 -8 13004.3 725.179
    -2 -1 8 13957.6 541.677
    2 1 -8 15090.8 617.328
    2 -1 -8 13561.5 719.862
    -2 1 8 13582.5 542.948
    2 1 -7 9406.16 611.196
    2 -1 -7 9666.16 610.971
    2 -1 -7 10729.7 576.641
    2 1 -7 10720.5 606.558
    2 -1 -6 134.151 186.431
    2 -1 -6 98.2869 182.431
    2 1 -6 94.3137 188.847
    2 1 -5 11736.4 634.356
    -2 -1 5 12794.2 490.89
    2 -1 -5 12836.8 607.472
    -2 1 5 12702.9 489.454
    -2 1 5 12908.6 490.648
    -2 1 5 12506.5 493.731
    2 -1 -5 12946.9 635.465
    2 1 -5 13180.8 625.534
    -2 -1 5 13138.3 490.067
    2 1 -4 172997 6330.33
    -2 1 4 169145 6227.96
    -2 1 4 167070 6225.37
    -2 -1 4 169738 6225.66
    -2 -1 4 171128 6228.89
    -2 1 4 168505 6229.89
    2 -1 -4 167253 6319.65
    2 1 -4 166972 6342.77
    -2 -1 4 169303 6229.34
    -2 -1 3 13557.8 508.11
    2 -1 -3 12809.6 570.716
    2 1 -3 13109.2 566.19
    2 1 -3 12787.2 570.418
    -2 1 3 13250.1 508.262
    -2 1 3 14407.7 509.221
    -2 1 3 12306.3 611.144
    -2 1 2 100321 3712.24
    2 1 -2 99734.5 3692.53
    -2 -1 2 97289.9 3715.09
    -2 1 1 5542.88 251.84
    -2 -1 1 6062.55 245.671
    2 1 -1 5856.21 289.095
    2 1 -1 5632.61 244.267
    2 -1 -1 5400.8 254.618
    -2 1 0 6562.92 365.189
    2 1 0 6716.06 278.159
    -2 1 0 6524.75 286.796
    -2 -1 0 6577.26 276.486
    2 -1 0 6322.11 287.173
    -2 -1 -1 16115.6 650.206
    -2 1 -1 16974 797.413
    2 -1 1 17041.6 667.425
    -2 1 -1 16189.7 609.38
    -2 1 -1 16325.9 658.548
    -2 -1 -1 17594.1 781.427
    -2 1 -2 70635 2751.48
    -2 -1 -2 76554.1 2921.43
    -2 1 -2 72254.7 2924.41
    -2 -1 -2 73142.2 2684.99
    -2 1 -2 72487.5 2685.45
    -2 -1 -2 73190.7 2745.7
    -2 1 -3 23700.8 978.308
    -2 1 -3 23092.7 1161.35
    -2 -1 -3 23951.7 894.467
    -2 -1 -3 25195 1168
    -2 1 -3 24157.3 894.9
    -2 -1 -3 23571.5 977.856
    -2 1 -4 4794.94 204.545
    -2 -1 -4 4677.56 444.255
    -2 -1 -4 4755.93 296.585
    -2 -1 -4 4885.12 210.784
    -2 1 -4 4499.68 445.197
    -2 1 -4 4608.84 293.885
    2 1 5 1512.6 72.8059
    -2 -1 -5 1207.35 303.041
    -2 1 -5 1204.16 312.167
    -2 -1 -5 1321.38 195.049
    -2 -1 -5 1256.81 99.7894
    -2 1 -5 1296.93 92.437
    -2 1 -5 1396.46 178.259
    -2 1 -6 5571.1 550.575
    2 1 6 6228.45 245.478
    2 -1 6 6195.48 243.963
    -2 -1 -6 6217.94 419.253
    -2 -1 -6 5781.56 543.319
    -2 1 -6 6075.73 411.49
    -2 -1 -6 6505.75 289.928
    -2 1 -6 6151.23 279.726
    2 1 7 5298.4 220.751
    -2 -1 -7 5432.08 413.218
    -2 -1 -7 5782.75 271.949
    2 -1 7 5501.43 219.962
    -2 1 -7 5840.65 266.775
    -2 1 -7 4947.98 394.907
    2 1 8 3192.86 147.819
    -2 1 -8 3589.71 199.062
    2 -1 8 3266.6 146.219
    -2 1 -9 24.6231 86.2796
    -2 -1 -9 -144.904 95.6781
    -2 1 -10 893.459 128.137
    -2 -1 -10 711.318 119.74
    -2 1 -11 765.91 126.259
    -2 1 -11 792.565 120.221
    -2 -1 -11 926.446 117.662
    -2 -1 -11 585.542 119.995
    -2 -1 -12 509.389 108.924
    -2 1 -12 471.741 114.418
    -2 -1 -12 675.941 124.871
    -2 1 -12 703.173 124.004
    -2 1 -13 119.315 100.691
    -2 1 -13 150.315 91.9224
    -2 -1 -13 174.803 98.7176
    -2 -1 -13 118.198 91.776
    -2 -1 -14 503.23 97.4705
    -2 -1 -14 417.496 99.757
    -2 1 -14 393.798 101.944
    -2 1 -14 678.889 102.324
    -2 -1 -15 50.9163 83.7763
    -2 1 -15 99.7933 87.7678
    -2 -1 -16 93.0367 77.6301
    -2 1 -16 55.6476 77.3093
    2 2 -14 3343.07 253.317
    -2 2 14 2694.06 187.313
    -2 2 13 1447.22 148.12
    2 -2 -13 1281.5 208.629
    2 2 -12 625.7 164.629
    -2 2 12 289.567 105.71
    -2 -2 12 361.098 102.037
    2 -2 -12 534.205 165.909
    2 2 -11 231.502 133.476
    -2 -2 11 212.457 95.3724
    -2 2 11 265.022 95.7668
    2 -2 -11 277.19 158.45
    2 -2 -10 7161.78 395.414
    -2 -2 10 6224.64 288.2
    -2 2 10 6603.64 294.479
    2 2 -10 6818.68 371.778
    -2 2 9 1035.36 103.767
    2 2 -9 1369.99 159.102
    -2 -2 9 1080.75 96.7252
    -2 -2 8 895.646 96.9435
    2 2 -8 1446.62 159.124
    2 2 -8 1540.65 279.758
    2 -2 -8 1471.54 262.318
    2 2 -8 554.753 243.59
    -2 2 8 918.001 96.4603
    2 -2 -7 26666.2 1155.02
    2 2 -7 26092.9 1172.68
    2 2 -7 24087.3 1199.21
    2 2 -6 5047.4 415.042
    2 -2 -6 5795.96 382.045
    -2 -2 6 6066.62 264.58
    2 2 -6 5597.45 407.685
    -2 -2 5 11784.2 455.023
    2 2 -5 11952.4 593.115
    2 2 -5 10630.8 594.453
    2 -2 -5 11241.6 563.151
    -2 2 5 12262.5 455.425
    -2 2 5 11535.5 456.199
    -2 -2 4 21885.7 878.373
    -2 -2 4 25853.8 877.231
    2 2 -4 21072.4 974.452
    -2 2 4 23285.4 880.818
    -2 2 4 21475.4 876.902
    -2 -2 4 26840.1 882.342
    2 -2 -4 19211.7 949.867
    2 2 -3 91140 3413.59
    -2 2 3 91120.2 3345.66
    -2 -2 3 91467.5 3344.73
    2 -2 -3 90168 3410.96
    -2 2 3 87995.8 3448.39
    -2 -2 3 89628.6 3348.17
    -2 2 2 2982.75 179.68
    -2 -2 2 2636.7 187.409
    2 2 -2 2746.91 151.816
    2 -2 -1 1159.1 95.8911
    2 2 -1 1103.08 74.5968
    2 2 -1 1230.82 129.381
    -2 -2 1 1122.04 79.2141
    -2 -2 0 61581.8 2327.81
    2 -2 0 61913.6 2350.05
    -2 2 0 63093.3 2430.63
    2 2 0 64105.4 2331.33
    2 2 0 66114.6 2453.24
    -2 2 0 61225 2348.78
    -2 2 -1 16391.7 768.919
    -2 2 -1 15635.7 632.134
    -2 -2 -1 15320.4 616.031
    2 -2 1 16229.8 640.143
    -2 2 -1 15365.4 578.833
    -2 2 -2 4295.36 392.893
    -2 -2 -2 4963.44 381.505
    -2 2 -2 4836.7 185.556
    -2 2 -2 4549.04 251.438
    -2 -2 -2 4598.46 183.76
    -2 -2 -2 4301.81 239.203
    -2 -2 -3 -8.63413 76.1696
    -2 2 -3 53.7672 85.4076
    -2 2 -3 124.966 38.9583
    -2 -2 -3 25.5274 189.053
    -2 -2 -3 63.7683 35.3397
    -2 2 -3 110.245 204.844
    -2 -2 -4 683.15 135.958
    -2 2 -4 672.439 137.425
    -2 -2 -4 649.461 66.8633
    -2 2 -4 607.616 55.484
    -2 2 -4 824.203 58.7061
    -2 -2 -4 873.332 263.314
    -2 2 -4 355.036 260.056
    -2 -2 -5 2265.04 232.61
    -2 -2 -5 2020.93 352.674
    -2 2 -5 2201.97 368.652
    -2 -2 -5 2408.21 139.668
    2 2 5 2463.58 108.05
    -2 2 -5 2318.37 226.28
    -2 2 -5 2393.2 128.316
    -2 -2 -6 11670 462.969
    2 -2 6 10839.2 411.175
    -2 2 -6 11333 446.936
    -2 2 -6 9197.22 736.839
    2 2 6 10506 414.077
    -2 -2 -6 9295.47 708.888
    -2 2 -6 10739 579.627
    -2 -2 -6 11349 598.564
    2 2 7 161.334 48.9526
    -2 -2 -7 106.293 81.5563
    2 -2 7 154.068 44.094
    -2 2 -7 212.759 72.1511
    -2 -2 -7 166.626 180.962
    -2 2 -7 242.659 193.513
    2 -2 8 4153.37 176.286
    2 2 8 3963.65 178.706
    -2 2 -8 4835.48 232.729
    -2 -2 -8 4646.72 245.437
    -2 2 -9 230.324 93.7747
    2 2 9 115.945 54.7144
    -2 -2 -9 157.335 99.5234
    -2 -2 -10 180.776 105.379
    -2 2 -10 378.561 108.292
    -2 2 -11 1222.68 135.644
    -2 2 -11 1327.94 137.04
    -2 -2 -11 999.466 138.421
    -2 2 -12 1633.47 151.217
    -2 -2 -12 1637.77 151.986
    -2 -2 -12 1431.84 132.73
    -2 2 -12 1526.75 139.178
    -2 -2 -13 215.905 93.6149
    -2 2 -13 348.519 105.159
    -2 2 -13 305.541 97.7373
    -2 -2 -13 233.278 98.716
    -2 2 -14 63.0706 94.1468
    -2 -2 -14 132.034 92.0843
    -2 -2 -14 316.399 92.2537
    -2 2 -15 163.392 86.6813
    -2 -2 -15 145.267 84.777
    -2 -2 -16 108.116 77.5434
    -2 2 -16 105.833 77.7383
    -2 3 14 992.638 138.254
    2 3 -14 1262.94 194.627
    -2 3 13 20.5041 105.219
    2 -3 -13 -6.99146 149.304
    2 3 -13 -85.4297 142.996
    -2 3 12 1044.27 130.066
    -2 -3 12 1125.86 124.86
    2 -3 -12 1299.63 201.187
    2 3 -12 1321.66 181.522
    2 -3 -11 682.72 173.976
    -2 -3 11 685.87 103.524
    -2 3 11 727.055 112.566
    2 3 -11 592.05 153.526
    2 3 -10 285.472 140.949
    -2 -3 10 347.829 88.6753
    2 3 -10 15.6101 242.255
    2 3 -9 439.187 121.002
    -2 3 9 515.029 94.6947
    -2 -3 9 460.16 85.9132
    2 3 -9 285.148 245.678
    -2 -3 8 12984.2 507.542
    2 -3 -8 12121.8 673.208
    2 3 -8 10923 730.005
    2 3 -8 11553.9 694.106
    -2 3 8 12705.2 509.03
    -2 -3 7 14768.6 575.578
    2 3 -7 16698.2 636.719
    2 3 -7 11964.3 771.36
    2 -3 -7 14550.1 737.122
    2 3 -7 13679.3 754.826
    2 3 -6 7558.73 487.484
    2 3 -6 8180.94 356.657
    2 3 -6 7189.21 493.182
    -2 -3 6 7808.29 332.751
    2 -3 -6 7729.61 450.331
    -2 3 5 11078.5 446.417
    -2 -3 5 11921.2 446.217
    2 3 -5 12517.5 595.11
    2 -3 -5 12009.7 559.021
    2 3 -5 10737.4 586.732
    -2 3 5 11474.3 445.83
    -2 3 4 11667.9 495.172
    -2 -3 4 14006.8 492.252
    2 3 -4 13527.7 606.971
    2 -3 -4 12537.2 579.367
    -2 -3 4 15256.2 498.771
    -2 3 4 12329.4 491.685
    -2 3 4 13986.8 518.26
    -2 -3 4 12242.4 493.315
    -2 3 4 10876.6 622.589
    -2 -3 3 827.959 43.9451
    2 -3 -3 127.857 94.1956
    -2 3 3 768.719 43.8037
    -2 3 3 127.814 126.974
    2 3 -3 139.844 108.748
    2 3 -2 1675.68 112.776
    -2 3 2 2026.14 150.145
    2 -3 -1 81849.2 3084.59
    2 3 -1 80763.7 3050.79
    -2 -3 1 84876.5 3056.49
    -2 3 1 81815.3 3092.17
    2 3 0 26265.3 979.485
    2 3 0 25839 1096.9
    -2 3 0 25382.5 1006.09
    2 -3 0 25698.7 1007.62
    -2 3 -1 301.995 83.9382
    -2 3 -1 422.758 198.15
    2 3 1 426.006 212.835
    -2 -3 -1 461.039 67.7605
    2 -3 1 455.984 90.92
    -2 3 -2 63786.5 2396.58
    -2 3 -2 61053.5 2559.06
    -2 -3 -2 63333.7 2321.48
    2 -3 2 62162.8 2409.65
    -2 -3 -2 59950 2378.34
    -2 3 -3 6749.76 507.956
    -2 3 -3 6680.99 351.41
    -2 -3 -3 6873.38 483.326
    -2 3 -3 6854.86 264.492
    -2 -3 -3 6787.9 345.085
    -2 -3 -3 6787.93 263.053
    -2 3 -4 1383.68 79.2067
    -2 3 -4 1658.64 318.167
    -2 -3 -4 1404.5 284.088
    -2 -3 -4 1539.52 174.915
    -2 3 -4 1467.84 80.6188
    -2 3 -4 1334.32 165.5
    -2 -3 -5 3264.1 267.635
    -2 3 -5 2734.54 403.175
    -2 3 -5 2907.08 143.779
    -2 -3 -5 3422.9 405.498
    -2 3 -5 2682.32 249.398
    -2 3 -6 4440.64 344.529
    2 3 6 4903.75 200.418
    -2 3 -6 4149.01 497.803
    -2 -3 -6 4996.86 246.147
    -2 -3 -6 4862.32 371.578
    2 -3 6 4857.69 193.932
    -2 3 -6 5040.32 227.205
    2 -3 7 -21.9419 39.8141
    -2 -3 -7 -45.6993 90.3062
    -2 3 -7 -72.4817 70.0724
    -2 -3 -7 22.5199 166.161
    -2 -3 -7 -170.14 211.818
    -2 3 -7 -31.3842 153.817
    2 3 7 28.4719 49.3618
    -2 -3 -8 1430.43 146.35
    2 3 8 1337.9 86.5202
    -2 3 -9 1632.98 137.106
    -2 -3 -9 1491.76 146.279
    2 3 9 1435.85 91.9326
    -2 -3 -10 -41.1135 104.711
    -2 3 -10 104.035 96.5687
    -2 3 -11 213.078 101.99
    -2 -3 -11 178.385 109.069
    -2 3 -11 366.729 113.833
    -2 3 -12 752.247 118.143
    -2 3 -12 754.544 125.738
    -2 -3 -12 414.612 108.14
    -2 -3 -12 484.452 120.319
    -2 -3 -13 101.497 92.9967
    -2 -3 -13 80.1372 95.6752
    -2 3 -13 206.448 97.9518
    -2 3 -13 140.584 103.116
    -2 -3 -14 295.868 96.5075
    -2 -3 -14 376.611 87.9708
    -2 3 -14 262.435 100.222
    -2 -3 -15 157.543 86.4741
    -2 -3 -15 301.536 73.7475
    -2 3 -15 185.069 88.841
    -2 3 -16 135.794 80.5483
    -2 -3 -16 74.6053 77.3813
    -2 -4 17 169.323 88.4127
    2 4 -14 1626.61 197.624
    -2 4 14 1357.46 152.634
    2 -4 -13 187.994 162.224
    -2 4 13 -46.711 111.979
    2 4 -13 -66.5967 141.669
    2 4 -12 -58.9816 134.812
    -2 4 12 139.121 103.811
    2 -4 -12 51.5791 154.896
    -2 4 11 1491.83 134.245
    2 4 -11 1554.02 182.478
    -2 -4 11 1292.55 116.06
    2 4 -10 1746.05 178.206
    -2 4 10 1653.61 132.105
    -2 -4 10 1384.19 115.515
    2 4 -10 1202.49 306.575
    -2 4 9 2694.68 158.618
    -2 -4 9 2779.52 153.765
    2 4 -8 1112.48 265.1
    2 4 -8 1092.7 138.551
    2 -4 -8 572.719 206.545
    -2 4 8 576.302 90.2477
    -2 -4 8 685.727 87.7551
    2 4 -8 358.887 229.537
    2 4 -7 10992.6 661.333
    2 -4 -7 11612.6 611.276
    2 4 -7 12775.8 517.125
    -2 -4 7 11801.4 459.88
    2 -4 -6 428.141 172.546
    2 4 -6 372.565 86.0169
    2 4 -6 272.193 206.313
    2 4 -6 457.906 217.476
    2 4 -5 -7.9017 56.3919
    2 -4 -5 260.011 119.039
    -2 4 5 41.4322 49.5004
    2 4 -5 110.624 157.909
    -2 -4 5 256.652 73.7089
    -2 4 4 1145.42 100.449
    -2 4 4 1002.97 69.6138
    2 4 -4 873.203 169.116
    2 -4 -4 1023.52 132.53
    -2 -4 4 1356.43 77.5145
    -2 -4 4 1273.52 67.2764
    -2 4 4 851.772 170.331
    -2 -4 4 775.808 61.2113
    2 4 -4 847.004 72.0126
    2 -4 -3 41883.9 1626.72
    -2 -4 3 42668.5 1558.39
    2 4 -3 43959.9 1636.27
    -2 4 3 41486.2 1556.72
    -2 4 3 42570.3 1655.17
    -2 4 2 121497 4521.86
    2 4 -2 120933 4491.59
    2 4 -1 8857.81 344.952
    2 -4 -1 9024.72 392.201
    2 -4 0 33797.7 1315.95
    -2 4 0 34142.3 1314.15
    2 4 0 34889.8 1400.18
    -2 4 -1 32907.3 1262.08
    2 -4 1 34381.3 1267.64
    -2 4 -1 32048.6 1199.5
    2 4 1 33367.3 1404.83
    -2 -4 -1 32345.9 1229.95
    -2 -4 -2 7058.75 332.236
    2 -4 2 7279.24 363.784
    -2 4 -2 6933.12 350.476
    2 4 2 7363.41 506.311
    -2 -4 -2 7347.68 278.138
    -2 -4 -3 7156.71 276.941
    -2 4 -3 6949.95 519.185
    -2 -4 -3 7443.13 363.689
    -2 4 -3 7422.94 369.863
    -2 4 -4 8633.75 449.334
    -2 4 -4 8958.51 348.713
    -2 4 -4 8675.93 623.785
    -2 -4 -4 8495.8 457.86
    -2 4 -5 4671.33 319.053
    -2 -4 -5 4785.55 346.49
    -2 4 -5 5011.6 213.75
    2 -4 6 633.517 48.2211
    -2 -4 -6 604.763 193.135
    -2 4 -6 384.298 288.396
    -2 4 -6 856.092 188.959
    -2 4 -6 684.855 76.0327
    2 4 6 595.782 60.4072
    -2 4 -7 113.296 164.235
    -2 -4 -7 11.1744 201.035
    -2 -4 -7 91.0301 186.427
    2 4 7 157.318 53.1055
    -2 4 -7 164.315 65.7594
    -2 -4 -7 41.2395 87.5409
    2 -4 7 125.645 40.7394
    -2 4 -8 2028.61 140.504
    -2 -4 -8 1895.31 161.709
    2 4 8 1971.94 105.903
    -2 -4 -9 -12.1669 103.167
    -2 4 -9 39.3069 82.1004
    2 4 9 55.6192 58.3268
    -2 -4 -10 798.176 129.268
    -2 4 -10 1052.85 122.874
    -2 -4 -11 943.823 142.12
    -2 4 -11 698.502 128.082
    -2 4 -11 641.31 127.105
    -2 -4 -12 377.199 101.259
    -2 4 -12 314.252 110.515
    -2 -4 -12 156.309 106.345
    -2 4 -12 262.067 108.638
    -2 -4 -13 332.224 100.782
    -2 4 -13 463.668 108.118
    -2 4 -13 221.147 106.461
    -2 -4 -13 304.732 98.5131
    -2 -4 -14 258.692 83.7265
    -2 4 -14 123.236 97.0437
    -2 -4 -14 190.882 91.9968
    -2 -4 -15 363.035 88.5593
    -2 4 -15 460.217 94.44
    -2 -4 -15 410.803 78.1973
    -2 4 -16 81.7073 78.2995
    -2 -4 -16 132.8 78.8401
    -2 -5 17 132.335 87.0237
    2 5 -14 3128.86 240.325
    -2 5 14 2415.53 181.814
    -2 5 13 234.634 113.833
    2 5 -13 159.389 140.328
    2 -5 -13 235.85 171.644
    2 5 -12 -108.919 131.605
    -2 5 12 101.427 112.946
    2 -5 -12 15.0228 163.973
    -2 5 11 326.745 104.466
    -2 -5 11 109.918 85.4688
    2 -5 -11 -21.47 160.17
    2 5 -11 139.822 147.348
    -2 5 10 1380.86 124.812
    2 5 -10 934.708 299.821
    2 5 -10 1612.48 170.359
    -2 -5 10 1115.27 107.676
    -2 5 9 566.806 98.3359
    -2 -5 9 235.964 81.0025
    2 5 -9 15.6808 241.578
    2 5 -9 339.667 117.444
    -2 5 8 938.392 98.772
    2 5 -8 951.74 268.431
    2 5 -8 874.44 126.318
    -2 -5 8 664.434 79.958
    2 -5 -8 787.795 206.453
    2 5 -8 507.199 247.263
    2 -5 -7 10664.8 592.649
    -2 -5 7 11511.4 445.285
    2 5 -7 9978.86 631.988
    2 5 -7 9187.92 643.456
    2 5 -7 12083.8 494.575
    2 5 -6 17326.9 916.273
    2 -5 -6 18838.6 870.771
    2 5 -6 20297.1 776.394
    -2 -5 5 815.193 84.3254
    -2 5 5 542.469 61.8216
    2 5 -5 652.757 71.5498
    2 -5 -5 906.602 143.872
    -2 5 5 534.299 102.194
    2 5 -5 573.392 182.111
    -2 5 4 3561.87 161.193
    -2 -5 4 3648.44 157.461
    2 5 -4 3854.96 286.198
    2 -5 -4 3932.87 241.532
    2 5 -4 4382.85 173.164
    -2 5 4 3825.07 299.902
    -2 -5 4 3747.3 156.675
    -2 5 4 4339.5 190.029
    -2 5 3 3119.94 228.042
    2 -5 -3 3424.42 206.789
    -2 5 3 2997.57 195.831
    2 5 -3 3266.49 220.43
    2 5 -2 70494 2626.32
    -2 5 2 70136.2 2658.11
    2 -5 -1 1838.57 139.765
    -2 5 0 15526 634.002
    2 5 0 15797.7 708.429
    2 -5 0 15203.1 634.759
    -2 5 -1 20141.3 748.696
    -2 5 -1 19872.9 812.706
    2 5 1 19695.5 939.224
    -2 -5 -1 19334 775.092
    2 -5 1 21853.8 820.542
    -2 5 -2 1303.78 132.088
    2 -5 2 1498.84 147.03
    -2 -5 -2 1361.34 115.785
    -2 -5 -2 1395.1 66.6029
    2 5 2 1261.03 256.783
    -2 -5 -3 8177.81 404.973
    -2 -5 -3 8405.57 318.636
    -2 5 -3 8118.13 410.243
    -2 5 -3 7446.83 549.484
    -2 5 -4 3178.04 138.318
    -2 5 -4 2868.54 231.849
    -2 -5 -4 2952.81 246.13
    -2 5 -4 3023.87 382.869
    -2 5 -5 2385.34 122.558
    -2 -5 -5 2738.79 271.182
    -2 5 -5 2040.06 383.019
    -2 5 -5 2347.47 223.787
    2 5 6 716.73 64.5015
    -2 5 -6 550.629 172.038
    -2 -5 -6 358.847 222.999
    -2 -5 -6 926.68 225.171
    -2 5 -6 408.807 292.708
    -2 5 -6 681.595 72.6308
    -2 -5 -7 119.904 197.816
    -2 5 -7 580.253 77.3302
    -2 -5 -7 445.76 106.414
    -2 -5 -7 217.79 202.893
    2 5 7 498.7 63.957
    -2 5 -7 500.725 179.689
    -2 5 -8 5060.75 236.078
    -2 -5 -8 4788.78 265.079
    2 5 8 4231.07 194.006
    -2 5 -9 1172.43 132.749
    2 5 9 750.216 78.11
    -2 -5 -9 1048.85 146.51
    -2 5 -10 328.047 102.075
    -2 -5 -10 276.076 114.216
    -2 -5 -11 5432.22 301.372
    -2 5 -11 5897.83 299.344
    -2 5 -12 1114.37 138.384
    -2 -5 -12 924.614 131.818
    -2 -5 -12 905.518 116.372
    -2 5 -13 644.615 120.474
    -2 -5 -13 705.098 108.9
    -2 -5 -14 106.079 91.797
    -2 -5 -14 162.128 79.3844
    -2 5 -14 159.727 97.5926
    -2 -5 -15 270.202 72.3721
    -2 5 -15 268.276 90.191
    -2 -5 -15 105.904 85.1615
    -2 -5 -16 24.1589 77.5366
    -2 5 -16 159.619 78.4405
    -2 -6 17 530.095 95.7907
    -2 6 15 -77.6972 113.957
    2 6 -15 429.942 138.224
    2 6 -14 615.083 167.546
    -2 6 14 713.212 130.967
    -2 6 13 727.934 128.301
    2 -6 -13 732.898 187.88
    2 6 -13 878.691 160.708
    2 6 -12 336.501 137.019
    -2 6 12 399.421 116.421
    2 -6 -12 247.421 169.266
    2 6 -11 3165.22 247.276
    -2 6 11 3365.96 193.461
    -2 6 10 239.908 96.3454
    -2 -6 10 134.192 87.9133
    2 6 -10 66.8808 122.973
    -2 -6 9 3180.69 164.065
    2 6 -9 3674.67 221.524
    -2 6 9 3159.68 179.658
    2 6 -8 248.52 217.425
    2 6 -8 -160.57 249.419
    2 -6 -8 192.258 171.217
    -2 6 8 76.8218 86.626
    -2 -6 8 12.3467 72.6882
    2 6 -8 141.484 93.0934
    2 6 -7 3741.09 379.274
    2 6 -7 4291.98 402.203
    -2 -6 7 4825.85 205.017
    2 -6 -7 4357.02 346.988
    2 6 -7 4623.81 243.618
    -2 6 6 102145 3941.15
    2 -6 -6 103282 4068.07
    2 6 -6 99912.9 4130
    2 -6 -5 1334.92 162.64
    -2 6 5 1384.61 86.7517
    2 6 -5 1228.51 212.594
    -2 -6 5 1583.28 106.715
    -2 6 5 1397.83 82.5152
    2 6 -5 1335.56 93.2788
    -2 6 5 1337.75 127.541
    -2 -6 4 4037.18 168.11
    2 -6 -4 4277.13 253.263
    -2 -6 4 4088.16 168.367
    2 6 -4 4532.01 180.495
    2 6 -4 3941.71 297.525
    -2 6 4 4026.4 164.456
    -2 6 4 4407.86 197.977
    -2 6 4 3697.66 292.511
    2 -6 -3 18833.2 772.077
    2 6 -3 19342.1 791.282
    -2 6 3 18464.5 693.072
    -2 6 3 19841.1 793.027
    -2 6 3 18498.2 764.915
    -2 6 2 2897.61 205.158
    2 6 -2 3117.89 180.887
    2 -6 -1 22.1142 81.0424
    2 -6 0 13145.6 550.615
    -2 6 0 12855.8 547.029
    -2 -6 -1 8023.04 338.014
    2 -6 1 8478.55 384.211
    -2 6 -1 8228.5 313.813
    2 6 1 8960.97 515.399
    -2 6 -1 8223.3 381.038
    -2 -6 -2 5651.46 276.331
    2 6 2 5208.97 435.557
    -2 6 -2 5665.47 298.095
    -2 -6 -2 5683.79 218.537
    2 -6 2 5611.93 306.138
    2 6 3 17182.5 929.127
    -2 -6 -3 17228.3 643.413
    -2 -6 -3 17228.5 739.818
    -2 6 -3 17215.6 647.507
    -2 6 -3 16755.4 743.267
    -2 6 -4 20561.3 898.964
    -2 6 -4 21064.4 793.306
    -2 6 -4 19600.2 1080.78
    -2 -6 -4 21700.5 926.717
    -2 6 -5 26824.4 1008.66
    -2 6 -5 24468.3 1336.22
    -2 -6 -5 24223.7 1167.17
    -2 6 -5 26500.9 1142.43
    -2 -6 -6 7833.89 568.329
    -2 6 -6 8465.34 716.409
    -2 6 -6 10035.8 553.141
    -2 -6 -6 11103.4 602.11
    -2 6 -6 10837 419.346
    -2 -6 -7 2354.01 290.575
    2 6 7 2635.35 127.721
    -2 6 -7 2608.73 146.21
    -2 -6 -7 1872.04 272.51
    -2 6 -7 2596.6 270.221
    -2 6 -8 5487.75 241.187
    -2 -6 -8 5241.06 275.245
    -2 -6 -9 9768.77 430.161
    -2 6 -9 10453 408.351
    -2 6 -10 4624.17 244.383
    -2 -6 -10 3920.56 261.994
    -2 -6 -11 1093.42 143.551
    -2 6 -11 1474.23 151.986
    -2 -6 -12 2186.15 153.648
    -2 -6 -12 2237.22 177.162
    -2 -6 -13 2103.37 145.116
    -2 -6 -13 2282.54 164.965
    -2 -6 -14 102.719 77.275
    -2 -6 -14 177.947 92.1546
    -2 -6 -15 89.3061 85.0838
    -2 6 -15 284.444 92.9277
    -2 -6 -15 287.379 74.1439
    -2 6 -16 174.21 79.707
    -2 -6 -16 60.7263 77.587
    2 -7 -18 187.037 91.7464
    -2 -7 17 914.334 102.92
    2 7 -15 314.276 140.465
    -2 7 15 -156.525 114.412
    -2 7 14 -85.231 117.58
    2 7 -14 74.667 130.869
    2 7 -13 521.436 165.679
    2 -7 -13 233.026 186.639
    2 -7 -12 1478.03 238.353
    2 7 -12 1455.63 209.79
    2 7 -11 6584.99 354.881
    -2 7 11 6368.6 300.148
    -2 7 10 3342.99 189.58
    2 7 -10 3865.13 239.806
    -2 -7 9 3573.65 183.837
    2 7 -9 3264.68 400.729
    -2 7 9 3747.88 198.863
    2 7 -8 1619.77 310.374
    2 7 -8 1515.83 313.044
    2 -7 -8 2295.7 267.176
    -2 -7 8 2200.23 122.578
    2 7 -8 2331.84 169.432
    -2 -7 7 6685.42 282.691
    2 -7 -7 6876.89 424.498
    2 7 -7 7571.6 323.033
    -2 7 6 42060.5 1553.77
    2 -7 -6 38200.1 1632.86
    2 7 -6 36202.9 1687.95
    2 7 -6 39574.4 1535.58
    -2 7 6 41254.9 1514.24
    -2 7 5 7859.79 341.004
    -2 -7 5 7638.49 315.099
    -2 7 5 6582.21 459.219
    -2 7 5 7887.46 302.927
    2 7 -5 7642.58 319.622
    2 -7 -5 7452.62 403.666
    -2 7 4 489.92 135.268
    -2 7 4 630.674 85.8839
    -2 7 4 658.616 45.9406
    2 7 -4 522.279 49.4568
    2 -7 -4 587.493 113.214
    -2 7 4 530.115 149.16
    -2 -7 4 533.385 55.1336
    -2 7 3 20452.4 757.624
    2 7 -3 19541.6 856.126
    -2 7 3 20112.6 850.943
    -2 7 2 56544.1 2106.4
    2 7 -2 60712.8 2151.54
    -2 7 2 56945.3 2175.83
    2 -7 -1 30585.3 1202.92
    -2 7 0 18035.3 753.058
    -2 7 0 18518.3 689.51
    2 -7 0 18742.6 757.982
    -2 -7 -1 35.0329 68.1963
    -2 7 -1 -6.84625 36.8352
    -2 7 -1 40.5209 34.7216
    -2 -7 -1 -10.4632 44.675
    2 7 1 -8.9692 166.354
    2 -7 1 75.011 82.2823
    -2 7 -1 37.0452 83.1167
    -2 -7 -2 37954.1 1470.48
    -2 -7 -2 37321 1379.56
    2 7 2 36237.4 1629.96
    -2 -7 -2 36504.4 1441.26
    2 -7 2 37731.8 1477.18
    -2 7 -2 37460.7 1469.17
    -2 -7 -3 5333.54 328.826
    -2 7 -3 4736.75 296.583
    2 -7 3 5274.63 312.573
    2 7 3 4844.22 448.148
    -2 -7 -3 5236.19 203.693
    -2 -7 -4 12451.3 659.303
    -2 7 -4 12681.4 625.221
    -2 7 -4 13805.6 519.716
    -2 7 -5 61020.8 2787.79
    -2 7 -5 63084 2571.86
    -2 7 -5 66609.9 2445.31
    -2 -7 -5 60029.1 2598.36
    -2 7 -6 8038.76 467.554
    -2 7 -6 7623.95 673.527
    -2 7 -6 7804.2 328.28
    -2 -7 -6 9283.22 545.471
    -2 -7 -6 7253.73 483.195
    -2 7 -7 921.334 87.2478
    -2 -7 -7 753.893 224.596
    2 7 7 1001.05 78.8065
    -2 7 -7 810.042 207.991
    -2 -7 -7 846.783 217.88
    2 7 8 14061.5 568.497
    -2 7 -8 16159 605.08
    -2 -7 -8 15047.4 636.206
    -2 -7 -9 251.782 118.872
    2 7 9 300.634 72.6808
    -2 7 -10 10609 415.321
    -2 -7 -10 9393.5 426.339
    -2 -7 -11 125.199 106.438
    -2 7 -11 318.559 109.654
    -2 -7 -12 1163.88 148.092
    -2 -7 -12 944.651 120.474
    -2 -7 -13 586.114 107.543
    -2 -7 -13 1131.86 128.875
    -2 -7 -14 101.925 79.5662
    -2 -7 -14 171.603 91.609
    -2 -7 -15 259.123 73.8071
    -2 -7 -15 201.297 86.2333
    -2 -7 -16 351.84 83.1326
    2 -8 -18 225.46 94.3411
    -2 -8 17 371.445 89.4776
    -2 -8 16 317.514 96.6399
    -2 8 15 -32.524 113.641
    2 8 -15 291.483 135.674
    2 8 -14 97.3628 134.662
    -2 8 14 131.402 119.69
    2 8 -13 4546.63 285.984
    -2 8 13 3695.26 226.759
    2 -8 -13 4511.65 329.449
    -2 8 12 5396.38 283.854
    2 8 -12 6276.76 340.608
    2 -8 -12 6397.68 396.405
    2 8 -11 397.961 139.855
    -2 8 11 686.523 122.8
    2 8 -10 4586.79 276.062
    -2 8 10 4690.4 236.728
    2 8 -9 1598.65 156.952
    -2 8 9 1590.12 129.923
    2 -8 -8 1155.71 212.38
    -2 -8 8 1047.79 93.7487
    2 8 -8 1245.97 122.397
    2 8 -8 1233.81 243.618
    2 8 -8 699.111 261.391
    2 8 -8 1037.81 294.728
    2 -8 -7 901.852 187.064
    -2 -8 7 1006.81 83.2234
    2 8 -7 882.384 105.054
    2 8 -7 668.247 249.681
    -2 8 6 2176.35 130.868
    -2 8 6 1844.99 170.354
    2 8 -6 2068.69 130.655
    -2 8 6 1738.27 122.759
    2 -8 -6 1896.24 215.655
    2 8 -5 11052.2 428.159
    -2 8 5 9359.21 579.099
    2 -8 -5 10926.2 521.133
    -2 8 5 11434 451.581
    -2 -8 5 10306.4 423.066
    -2 8 5 10667.1 411.478
    -2 8 5 10686.9 413.732
    -2 8 4 13594.7 511.133
    2 -8 -4 12740.1 600.625
    -2 -8 4 14580.5 515.159
    2 8 -4 12852.4 520.906
    -2 8 4 12564.4 637.557
    -2 8 4 12175.9 632.715
    -2 8 4 13478.8 536.131
    -2 8 3 9460.25 435.145
    -2 8 3 8914.21 338.849
    -2 8 2 38733.3 1472.2
    -2 8 2 41076 1546.91
    2 8 -2 44077.3 1529.91
    2 8 -2 42105.4 1505.58
    2 -8 -1 24673.4 985.316
    -2 8 1 24418.2 907.634
    -2 8 0 44105.6 1640.86
    2 -8 0 45061.2 1715.66
    -2 8 0 46158.5 1713
    2 -8 1 7413.7 348.766
    -2 8 -1 6896.03 270.584
    -2 8 -1 7674.74 352.883
    -2 -8 -1 7499.26 296.572
    2 8 1 7443.1 454.452
    -2 -8 -1 6526.49 294.504
    -2 8 -2 5764.15 307.268
    2 8 2 5678.77 441.246
    -2 -8 -2 5727.28 291.794
    2 -8 2 5634.71 309.681
    -2 8 -2 5483.87 220.94
    -2 -8 -2 5718.95 217.016
    2 8 3 7478.13 552.71
    -2 8 -3 7752.16 398.875
    2 -8 3 7844.26 412.168
    -2 -8 -3 7948.26 407.562
    -2 -8 -3 7725.09 294.515
    -2 8 -3 7616.22 297.871
    -2 8 -4 19242.8 715.426
    2 8 4 17866.6 1037.28
    -2 8 -4 18815.6 719.726
    -2 8 -4 18614.3 833.643
    -2 -8 -4 18807.7 859.077
    -2 8 -5 67610.3 2445.11
    -2 8 -5 65046.7 2578.06
    -2 -8 -5 59482.4 2588.9
    -2 8 -5 56191.4 2757.24
    -2 -8 -6 28970.6 1370.34
    -2 -8 -6 34247.1 1432.58
    -2 8 -6 33055.6 1225.63
    -2 8 -6 28316.5 1565.94
    -2 8 -6 32200.4 1372.28
    -2 8 -7 126.683 57.6738
    -2 -8 -7 -11.5617 191.626
    -2 -8 -7 117.429 176.057
    2 8 7 121.717 62.0696
    -2 8 -8 2800.66 161.838
    2 8 8 2437.81 133.982
    2 8 9 3555.41 173.834
    -2 -8 -9 3730.06 235.547
    -2 8 -9 4084 213.126
    2 8 10 1657.76 114.161
    -2 -8 -10 1607.96 170.919
    -2 -8 -11 567.037 121.529
    -2 8 -11 839.492 122.245
    -2 -8 -12 4046.14 236.001
    -2 -8 -12 3650.14 197.07
    -2 -8 -13 2610.33 159.49
    -2 -8 -13 2642.05 180.153
    -2 -8 -14 218.188 91.7911
    -2 -8 -14 116.827 80.8571
    -2 -8 -15 201.846 67.8855
    -2 -8 -15 138.439 83.9307
    -2 -8 -16 117.308 78.826
    2 -9 -18 164.132 90.8461
    -2 -9 17 178.945 84.5322
    -2 -9 16 563.564 104.167
    2 9 -15 179.23 130.498
    -2 9 15 -79.015 115.971
    2 9 -14 1021.52 162.028
    -2 9 14 984.156 138.316
    -2 9 13 3633.09 218.777
    2 9 -13 3472.61 252.197
    -2 9 12 7220.76 319.725
    2 9 -12 5475.54 345.897
    2 9 -11 418.898 137.124
    -2 9 11 1224.49 132.701
    -2 9 10 1404.16 137.216
    2 9 -10 1964.1 172.888
    2 9 -9 6456.74 320.981
    -2 9 9 6633.63 289.956
    2 9 -8 2697.6 170.392
    2 9 -8 2363.7 325.472
    2 9 -8 1878.45 278.063
    2 9 -8 2172.45 315.084
    2 -9 -8 2608.22 278.286
    2 9 -7 210.468 74.2089
    2 -9 -7 253.665 168.624
    2 9 -7 -38.6937 147.73
    -2 9 6 4176.54 244.457
    2 9 -6 3820.96 312.905
    2 9 -6 4682.85 203.922
    -2 9 6 4231.73 198.595
    2 -9 -6 4157.89 301.259
    -2 9 6 3993.07 197.598
    -2 9 5 55.3337 148.84
    -2 9 5 183.847 98.5503
    2 -9 -5 76.879 119.592
    2 9 -5 126.975 43.9928
    -2 9 5 117.814 54.8356
    -2 9 5 -37.7121 55.6792
    2 9 -5 85.2928 113.345
    -2 9 5 -9.25961 174.888
    2 9 -4 25459 954.286
    2 -9 -4 25322.7 1042.68
    -2 9 4 24931.3 943.529
    -2 9 4 26129.7 967.861
    2 9 -4 24369.1 1040.46
    -2 9 4 24806.9 945.057
    -2 -9 4 26676.7 947.801
    -2 9 4 23667.5 1074.27
    -2 9 4 25394.9 1082.95
    -2 9 3 11020 410.584
    -2 9 3 10314.6 396.186
    2 9 -3 11272.7 462.491
    -2 9 3 10410.9 396.963
    -2 9 3 10754 493.142
    -2 9 2 1032.44 53.449
    2 9 -2 950.987 77.1065
    -2 9 2 809.53 122.499
    -2 -9 2 824.76 49.007
    -2 9 1 905.043 54.7269
    2 -9 -1 1068.19 130.418
    -2 9 0 18319.9 707.724
    -2 9 0 16544.6 628.207
    2 -9 0 17839.8 709.091
    -2 -9 -1 267036 9461.36
    2 -9 1 260385 9526.52
    -2 9 -1 261963 9524.14
    -2 9 -1 252159 9440.04
    2 9 2 1737.44 265.796
    -2 -9 -2 1523.68 125.597
    -2 9 -2 1242.81 140.503
    -2 9 -2 1374.82 71.4436
    2 -9 2 1496.56 143.203
    2 9 3 3373.4 156.746
    2 9 3 3183.79 372.107
    -2 9 -3 3041.38 134.395
    -2 9 -3 3166.52 226.37
    -2 -9 -3 3194.03 129.821
    2 -9 3 3105.7 241.713
    -2 -9 -3 3078.37 223.592
    -2 9 -4 49466.8 1747.2
    2 9 4 42379.9 2075.82
    -2 9 -4 44491.5 1859.53
    -2 9 -4 45749.2 1739.96
    -2 -9 -4 45355 1867.62
    -2 9 -5 526.898 177.732
    -2 9 -5 593.096 74.1867
    -2 9 -5 535.42 60.9009
    -2 -9 -5 247.559 172.554
    -2 9 -6 436.784 308.919
    -2 9 -6 698.364 85.5873
    -2 9 -6 654.396 68.9228
    -2 -9 -6 311.172 191.611
    -2 9 -6 535.616 178.191
    -2 -9 -7 2024.03 262.266
    -2 9 -7 2462.5 141.141
    -2 9 -7 2732.13 145.789
    -2 -9 -7 2109.34 289.458
    -2 9 -8 267.17 73.0041
    2 9 8 164.533 73.0828
    -2 -9 -9 4.53186 107.029
    2 9 9 95.722 74.0541
    -2 9 -10 3026.57 178.087
    -2 -9 -10 2328.79 201.118
    -2 9 -11 620.591 117.572
    -2 -9 -11 184.956 103.072
    -2 -9 -12 3817.64 233.763
    -2 -9 -12 3773.3 197.798
    -2 -9 -13 376.674 99.9801
    -2 -9 -13 467.699 107.046
    -2 -9 -14 341.559 94.1072
    -2 -9 -15 61.6738 64.8361
    -2 -9 -15 90.4876 83.8334
    -2 -9 -16 89.8777 77.1256
    -2 -10 17 36.786 79.5298
    -2 -10 16 733.266 108.582
    -2 10 15 -95.9161 115.106
    2 10 -15 161.425 126.638
    -2 10 14 91.0218 123.228
    2 10 -14 141.878 127.198
    -2 10 13 921.24 139.156
    2 10 -13 832.58 159.149
    2 10 -12 7943.88 392.576
    -2 10 12 6970.38 339.738
    -2 10 11 5341.18 276.646
    2 10 -11 6591.71 330.856
    -2 10 10 359.896 105.501
    2 10 -10 444.816 110.827
    -2 10 9 3222.3 182.662
    2 10 -9 3074.75 196.436
    2 -10 -8 1328.9 218.958
    2 10 -8 1132.83 243.867
    2 10 -8 1458.78 128.655
    2 10 -8 1207.08 304.92
    -2 10 7 1072.35 168.977
    2 -10 -7 934.728 199.297
    2 10 -7 723.126 91.8156
    2 10 -7 491.578 179.442
    2 10 -6 8903.21 356.926
    -2 10 6 8270.81 346.862
    2 -10 -6 7999.53 462.071
    2 10 -6 8071.34 478.25
    -2 10 6 8524.17 347.198
    -2 10 6 8893.3 393.064
    -2 10 5 2713.93 126.971
    -2 10 5 2668.6 280.303
    -2 10 5 2609.04 277.174
    2 10 -5 2833.02 131.479
    -2 10 5 2538.9 124.93
    2 10 -5 2478.77 222.007
    2 -10 -5 2769.65 222.216
    -2 10 5 2954 169.525
    -2 10 4 10665.4 532.907
    -2 10 4 10277.4 398.635
    2 10 -4 10675.3 408.481
    2 -10 -4 10677.1 496.868
    -2 -10 4 10915.7 405.701
    2 10 -4 10205.5 488.485
    -2 10 4 11006.8 532.603
    -2 10 4 10971.9 425.089
    -2 10 4 10342.3 400.275
    -2 10 3 227.666 107.405
    -2 10 3 190.783 33.7327
    -2 10 3 255.072 52.6512
    -2 10 3 277.087 34.2208
    2 10 -3 127.859 69.3403
    -2 10 2 7758.4 296.518
    2 10 -2 8601.62 328.222
    -2 -10 2 7943.75 296.488
    -2 10 2 7407.06 295.815
    -2 10 2 8319.99 380.897
    2 -10 -1 21810.5 894.867
    -2 10 1 21790.5 810.769
    -2 10 0 84062.2 3104.73
    2 -10 0 85391.7 3189.45
    -2 10 -1 44301.1 1700.8
    -2 -10 -1 45691.2 1635.53
    -2 10 -1 42762.4 1613.79
    2 -10 1 44505.9 1705.54
    2 -10 2 3656.1 239.135
    2 10 2 4037.13 353.384
    -2 10 -2 3557.65 148.377
    -2 -10 -2 3753.22 198.149
    -2 10 -2 3635.5 232.511
    -2 10 -3 1314.64 149.429
    2 -10 3 967.655 143.399
    2 10 3 1290.34 297.825
    -2 -10 -3 1146.9 140.21
    -2 -10 -3 1248.94 62.0507
    -2 10 -3 1157.41 68.6625
    2 10 3 1182.14 92.4383
    2 10 4 31889.4 1203.49
    2 10 4 32323.3 1544.04
    -2 10 -4 32396.2 1307.64
    -2 10 -4 31399.8 1178.31
    -2 -10 -4 31205.9 1298.58
    -2 10 -5 589.282 57.4937
    -2 10 -5 538.309 67.7837
    -2 10 -5 557.832 149.697
    -2 -10 -5 628.165 171.419
    -2 10 -6 243.164 71.3921
    -2 10 -6 111.898 49.0552
    -2 10 -6 104.138 291.384
    -2 10 -6 26.0879 138.27
    -2 -10 -6 76.5587 165.621
    -2 -10 -7 4248 362.882
    -2 10 -7 4637.39 204.983
    -2 10 -7 4133.26 202.12
    2 10 8 1368.12 104.445
    -2 10 -8 1540.42 117.353
    -2 -10 -9 2081.44 185.429
    2 10 9 2164.4 135.331
    -2 10 -9 2550.71 159.897
    -2 10 -10 9843.1 409.228
    -2 -10 -10 8319.79 422.995
    -2 10 -10 9884.94 399.12
    2 10 10 8094.27 357.362
    -2 -10 -11 410.817 118.879
    -2 10 -11 715.609 134.822
    -2 -10 -12 4150.1 250.852
    -2 -10 -12 4388.27 215.372
    -2 -10 -13 126.638 92.3157
    -2 -10 -13 350.98 97.5058
    -2 -10 -14 213.084 77.1356
    -2 -10 -14 128.129 91.0531
    -2 -10 -15 136.165 81.8495
    -2 -10 -15 146.66 67.1247
    -2 -10 -16 206.449 79.3664
    2 -11 -18 64.0208 85.6238
    -2 -11 17 213.122 84.7051
    -2 11 16 93.2658 106.884
    -2 -11 16 290.017 97.4965
    2 11 -15 433.563 133.011
    -2 11 15 82.9883 115.228
    -2 -11 15 297.074 101.524
    2 11 -14 39.4381 125.612
    -2 11 14 -74.7172 124.688
    -2 11 13 116.72 122.036
    2 11 -13 125.845 134.057
    -2 11 12 2068.13 171.741
    2 11 -12 2148.38 199.43
    2 11 -11 227.183 119.266
    -2 11 11 1042.11 132.038
    2 11 -10 293.11 105.154
    -2 11 10 171.241 106.951
    -2 11 9 3111.08 186.97
    2 11 -9 3710.17 209.423
    2 -11 -8 12502.6 689.668
    2 11 -8 11731.4 705.844
    -2 11 7 19532.5 748.871
    2 11 -7 16101.3 840.001
    -2 11 7 16606.2 695.978
    2 -11 -7 16562 814.574
    2 11 -7 18887.3 706.462
    -2 11 6 651.57 139.023
    -2 11 6 864.316 103.036
    2 -11 -6 825.18 169.754
    2 11 -6 702.597 74.3571
    -2 11 6 650.418 91.512
    -2 11 6 527.988 235.517
    2 11 -6 830.741 168.636
    -2 11 5 6518.25 253.649
    2 -11 -5 6151.59 354.824
    -2 11 5 5221.08 416.621
    -2 11 5 5642.71 412.667
    -2 11 5 6657.98 252.189
    2 11 -5 5711.65 257.811
    2 11 -5 5756.9 349.426
    -2 11 5 6497.78 289.754
    2 -11 -4 1219.33 148.5
    -2 11 4 859.217 171.338
    -2 11 4 1422.97 66.2304
    -2 11 4 1394.64 67.7376
    2 11 -4 1013.33 66.5904
    2 11 -4 768.488 124.172
    -2 11 4 1084.27 96.8191
    -2 -11 4 1434.09 88.4502
    -2 11 3 9071.25 360.276
    -2 11 3 9526.84 348.071
    -2 11 3 9409.28 349.055
    2 11 -3 8608.53 400.787
    -2 11 3 8684.38 440.389
    -2 -11 3 8759.52 349.965
    -2 11 2 25398.2 926.181
    -2 11 2 24949.6 1010.41
    2 11 -2 26152.9 959.108
    -2 -11 2 24396.7 926.901
    -2 11 2 24715.2 926.688
    -2 11 1 440.558 41.7214
    -2 -11 1 460.769 35.2185
    -2 11 1 510.483 42.2104
    -2 11 0 390.834 41.6781
    -2 11 0 326.117 40.678
    2 -11 0 370.005 103.246
    -2 11 -1 67429.3 2525.7
    2 -11 1 69196.9 2528.41
    -2 11 -1 65351.2 2431.46
    -2 11 -2 4751.59 280.482
    2 -11 2 4821.79 281.191
    2 11 2 5021.64 404.161
    -2 11 -2 4696.26 188.089
    -2 -11 -2 4546.69 231.649
    2 -11 3 3391.34 259.842
    2 11 3 3821.38 408.849
    2 11 3 3753.22 174.582
    -2 11 -3 3658.73 254.97
    -2 -11 -3 3761.98 149.287
    -2 -11 -3 3948.05 232.043
    -2 11 -3 3631.61 154.879
    2 11 4 19253.9 753.523
    -2 11 -4 20138.1 861.759
    -2 11 -4 19230.4 727.426
    2 11 4 18003.8 1059.7
    -2 -11 -4 19574.4 837.987
    -2 11 -5 122.748 131.862
    -2 11 -5 144.216 58.553
    -2 -11 -5 -14.0481 140.694
    2 11 5 228.12 313.725
    -2 11 -6 8369.82 354.67
    -2 11 -6 9040.64 349.459
    -2 11 -6 7903.06 485.746
    -2 -11 -6 8127.42 486.838
    -2 11 -6 8765.03 876.609
    -2 11 -7 1292.14 96.694
    -2 11 -7 1225.63 106
    2 11 8 1141.62 102.654
    -2 11 -8 1532.94 127.129
    -2 11 -8 1399.73 111.345
    2 11 9 135.571 78.7898
    -2 11 -9 408.534 92.723
    -2 11 -9 401.424 121.51
    -2 -11 -10 488.57 144.534
    2 11 10 361.085 85.9733
    -2 11 -11 678.17 138.994
    -2 -11 -11 424.975 115.227
    -2 -11 -12 982.435 135.264
    -2 -11 -12 922.574 114.256
    -2 11 -12 882.294 143.61
    -2 11 -13 219.399 120.071
    -2 -11 -13 385.102 98.4706
    -2 -11 -13 97.3709 90.9878
    -2 -11 -14 35.0918 88.2996
    -2 11 -14 127.546 106.086
    -2 -11 -14 3.03582 71.7657
    -2 11 -15 195.01 96.4725
    -2 -11 -15 121.037 64.254
    -2 -11 -15 180.632 83.7899
    -2 -11 -16 161.841 77.804
    -2 11 -16 128.247 83.2051
    -2 -12 17 31.8847 78.327
    -2 -12 16 300.715 94.8358
    -2 12 16 204.531 111.067
    -2 -12 15 304.414 104.051
    2 12 -15 515.14 137.951
    -2 12 15 225.624 121.872
    2 12 -14 236.901 132.897
    -2 12 14 401.517 127.502
    -2 12 13 485.678 127.172
    2 12 -13 684.97 144.447
    -2 12 12 1426.17 154.745
    2 12 -12 1510.64 176.003
    -2 12 11 2385.86 176.348
    2 12 -11 2440.09 193.512
    2 12 -10 518.427 111.925
    -2 12 10 742.795 124.682
    2 12 -9 3013.22 186.615
    -2 12 9 2718.65 170.764
    2 12 -8 7264.02 327.283
    2 12 -8 6284.52 455.007
    2 12 -7 5410.2 394.447
    2 -12 -7 5138.63 378.298
    2 12 -7 5796.37 264.348
    -2 12 7 6116.39 278.676
    -2 12 7 5859.8 322.315
    -2 12 6 5004.19 216.81
    -2 12 6 4521.35 212.907
    2 12 -6 4674.94 214.093
    2 -12 -6 4624.17 317.89
    -2 12 6 4353.57 401.287
    2 12 -6 4722.39 327.383
    -2 12 6 3943.17 392.459
    -2 12 6 5138.25 263.736
    -2 12 5 16983.1 842.564
    2 12 -5 17937.7 677.6
    -2 12 5 17411.2 667.189
    -2 12 5 18126.3 701.198
    -2 12 5 16442.4 849.403
    2 -12 -5 17666.1 781.244
    2 12 -5 17959.6 778.558
    -2 12 5 17625.6 665.632
    -2 12 4 27448.3 1034.27
    -2 12 4 27735 1011.23
    -2 -12 4 27160.6 1017.88
    2 12 -4 26555.5 1095.64
    -2 12 4 26350.3 1012.21
    2 12 -4 27734.7 1021.27
    -2 12 4 27057.5 1140.8
    -2 12 3 25037.9 937.935
    -2 12 3 25057.2 939.302
    -2 -12 3 25080.3 941.431
    -2 12 3 25085.9 1036.03
    2 12 -3 26101.9 997.8
    -2 12 3 26329.6 951.461
    -2 12 2 4008.47 156.691
    -2 -12 2 3688.83 155.864
    2 12 -2 3932.6 187.159
    -2 12 2 4337.49 156.25
    -2 12 2 3603.74 158.869
    -2 12 2 3750.72 234.541
    -2 -12 1 336.518 33.5473
    2 -12 -1 322.703 102.125
    -2 12 1 445.384 40.2036
    -2 12 1 409.317 39.7942
    -2 12 0 137.501 36.3657
    -2 12 0 72.6902 36.3857
    -2 -12 0 111.003 28.2474
    2 -12 0 99.7916 101.046
    -2 12 -1 18484.2 780.842
    -2 12 -1 18559.4 685.727
    2 -12 1 19243.8 782.688
    -2 -12 -1 18033.3 685.392
    -2 12 -1 18289.5 686.915
    -2 12 -2 727.274 52.9711
    -2 -12 -2 710.064 85.0525
    -2 12 -2 700.624 121.978
    2 -12 2 975.427 127.978
    2 12 2 878.662 222.254
    -2 12 -3 2461.26 114.189
    2 12 3 2586.27 133.042
    -2 12 -3 2463.45 208.001
    -2 -12 -3 2673.66 180.936
    -2 -12 -3 2546.72 106.947
    2 12 3 2431.6 339.479
    2 -12 3 2603.13 219.016
    -2 12 -4 6440.21 257.948
    2 12 4 6871.91 585.831
    -2 -12 -4 6410.17 354.474
    -2 12 -4 6634.83 379.522
    2 12 4 6285.67 288.264
    -2 12 -5 7611.81 439.226
    2 12 5 7182.52 634.805
    -2 -12 -5 7733.4 424.679
    -2 12 -5 7660.51 306.102
    -2 12 -6 31566 1161.5
    -2 -12 -6 27935 1286.93
    -2 12 -6 29279.1 1312.74
    -2 12 -7 930.66 83.7761
    -2 -12 -7 812.265 201.379
    -2 12 -7 910.657 100.61
    -2 12 -8 3538.82 193.574
    -2 12 -8 3948.56 199.459
    2 12 9 2051.43 136.335
    -2 12 -9 2821.71 171.568
    2 12 10 1033.67 104.76
    -2 -12 -10 991.423 143.579
    -2 12 -11 153.564 131.913
    -2 -12 -11 -163.529 105.393
    -2 -12 -12 1274.02 118.488
    -2 -12 -12 832.296 130.557
    -2 12 -12 1079.46 151.383
    -2 12 -13 209.885 123.419
    -2 -12 -13 57.6439 87.1396
    -2 -12 -13 260.411 95.8187
    -2 12 -14 73.442 108.552
    -2 -12 -14 12.1197 73.2357
    -2 -12 -14 92.7088 88.9821
    -2 -12 -15 98.913 83.3939
    -2 12 -15 78.8265 93.9731
    -2 -12 -15 124.975 64.7998
    -2 -12 -16 137.083 76.5454
    -2 12 -16 105.887 82.8116
    -2 -13 17 130.591 78.5332
    -2 13 16 2.5229 105.078
    -2 -13 16 83.8068 89.0176
    -2 13 15 804.93 135.65
    -2 -13 15 861.85 116.135
    -2 13 14 1041.17 148.968
    -2 -13 14 1072.88 124.739
    2 13 -13 321.405 134.362
    -2 13 13 153.704 122.861
    -2 13 12 1539.73 153.874
    2 13 -12 1718.82 174.876
    2 13 -11 1982.25 176.39
    -2 13 11 2339.01 173.934
    2 13 -10 6942.43 319.825
    -2 13 10 5454.41 288.768
    2 13 -9 497.552 121.085
    2 13 -9 243.422 243.668
    -2 13 8 835.657 193.533
    2 13 -8 994.343 100.462
    2 13 -8 843.342 206.692
    2 13 -7 322.109 173.101
    -2 13 7 276.285 157.718
    2 -13 -7 323.291 157.17
    2 13 -7 311.349 73.4537
    2 -13 -6 8647.37 465.491
    -2 13 6 7917.53 342.38
    -2 13 6 8296 343.097
    2 13 -6 9170.87 349.789
    -2 13 6 7174.36 544.536
    -2 13 6 7630.5 537.009
    2 13 -6 8394.68 464.662
    -2 13 6 8688.64 389.631
    -2 13 5 16153.7 798.342
    2 13 -5 16299.3 738.547
    2 -13 -5 15790.6 745.82
    -2 13 5 16508.6 635.154
    2 13 -5 16376.4 644.148
    -2 13 5 16629 827.679
    -2 13 5 17081.7 668.007
    -2 13 5 17393.7 634.14
    -2 13 4 10467.2 403.009
    2 13 -4 10773.7 484.683
    -2 13 4 10918.7 425.991
    -2 13 4 10775.6 533.101
    -2 13 4 10557.7 401.327
    -2 13 3 8957.06 314.461
    -2 13 3 8571.08 315.625
    2 13 -3 8040.9 368.788
    -2 -13 3 7508.56 316.038
    -2 13 3 7765.17 407.571
    -2 13 3 7657.23 324.898
    -2 13 2 9537.43 357.209
    -2 13 2 9399.86 358.28
    2 13 -2 9452.12 392.807
    -2 13 2 9529.76 362.186
    -2 -13 2 9277.63 358.78
    -2 13 2 9595.47 443.141
    -2 13 1 9822.55 371.176
    -2 -13 1 9814.47 370.332
    -2 13 1 9645.46 369.893
    2 -13 -1 10112.3 469.434
    -2 13 0 49639.4 1834.9
    -2 13 0 50174.3 1833.68
    -2 -13 0 48366.9 1833.37
    2 -13 0 49516.4 1931.44
    2 13 0 51678.5 1858.45
    -2 13 -1 107804 3932.59
    2 -13 1 110520 3937.43
    -2 13 -1 103811 3828.33
    -2 -13 -1 102692 3829.08
    -2 13 -1 103905 3829.88
    -2 13 -2 8668.79 337.665
    2 -13 2 9351.79 444.95
    -2 -13 -2 9234.8 383.259
    -2 13 -2 8849.34 442.974
    -2 13 -2 8729.35 339.552
    -2 -13 -3 1048.53 119.65
    2 13 3 882.721 268.941
    2 13 3 1029.02 88.6569
    -2 -13 -3 1102.27 58.379
    -2 13 -3 1067.31 68.4695
    2 -13 3 1125.96 164.559
    -2 13 -3 1010.74 162.393
    -2 13 -4 12577.5 624.111
    -2 -13 -4 12887.8 590.956
    2 13 4 13045.9 526.452
    -2 13 -4 13160.5 498.309
    2 13 4 12174.9 819.961
    2 -13 4 12687.4 640.213
    2 13 5 279.302 313.729
    -2 13 -5 182.494 143.386
    -2 -13 -5 275.375 139.909
    2 13 5 231.188 112.516
    -2 13 -5 287.424 61.5373
    -2 -13 -6 194.028 152.684
    -2 13 -6 232.647 176.256
    -2 13 -6 319.08 72.6795
    -2 -13 -7 3635.6 311.007
    -2 13 -7 4433.12 204.281
    -2 13 -8 2001.3 142.706
    -2 13 -9 250.59 115.597
    2 13 9 156.429 84.5766
    -2 13 -10 182.444 125.291
    2 13 10 36.4703 83.9784
    -2 -13 -10 28.546 111.996
    -2 -13 -11 402.082 120.17
    -2 13 -11 520.106 141.272
    -2 13 -12 150.409 134.931
    -2 -13 -12 103.796 100.132
    -2 -13 -12 398.437 100.332
    -2 -13 -13 739.43 119.225
    -2 -13 -13 469.303 101.987
    -2 13 -13 326.61 126.983
    -2 -13 -14 8.18967 89.1042
    -2 -13 -14 3.02593 71.5303
    -2 13 -14 169.407 111.348
    -2 -13 -15 184.454 65.486
    -2 -13 -15 288.298 85.3444
    -2 13 -15 315.534 100.707
    -2 13 -16 60.9072 82.9145
    -2 -14 17 129.915 77.9736
    -2 -14 16 208.552 89.4562
    -2 14 16 163.859 107.848
    -2 14 15 442.03 126.67
    -2 -14 15 597.323 106.398
    -2 -14 14 175.951 101.281
    -2 14 14 94.9242 123.539
    2 14 -14 285.593 133.816
    -2 14 13 889.263 146.764
    2 14 -13 955.648 170.171
    -2 14 12 723.681 132.853
    2 14 -12 959.237 148.126
    -2 14 11 9055.21 393.448
    2 14 -11 7949.61 411.348
    2 14 -10 1637.4 165.27
    -2 14 10 2067.42 166.608
    -2 14 9 12534.8 549.987
    2 14 -9 15181.7 580.165
    -2 14 8 -4.60894 163.977
    2 14 -8 99.4015 71.2295
    2 14 -8 -29.6309 163.208
    -2 14 7 6084.83 288.706
    2 -14 -7 5933.38 390.32
    2 14 -7 6222.92 275.792
    2 14 -7 5556.98 384.554
    -2 14 7 6424.26 336.384
    -2 14 6 24760.6 944.179
    2 -14 -6 22072.7 1023.22
    -2 14 6 21669.4 1127.76
    -2 14 6 24207.7 899.36
    2 14 -6 24162.4 909.312
    2 14 -6 23056.2 1023.65
    -2 14 6 21889.9 1115.68
    -2 14 6 23247.1 899.401
    2 14 -5 310.174 45.3812
    -2 14 5 275.367 61.1671
    2 -14 -5 309.586 146.408
    2 14 -5 235.682 114.108
    -2 14 5 211.216 97.3223
    -2 14 5 375.909 181.393
    -2 14 5 225.496 63.8274
    -2 14 5 242.493 174.319
    -2 14 4 6798.01 390.022
    -2 14 4 6732.29 261.532
    -2 14 4 6585.04 259.177
    2 14 -4 6744.69 338.683
    -2 14 4 6937.62 284.537
    2 14 -3 90018.4 3269.68
    -2 14 3 87117.6 3206.26
    -2 14 3 86455.1 3312.95
    -2 14 3 87337.7 3208
    -2 -14 3 85121.7 3210.3
    -2 14 3 87991.8 3218.83
    -2 14 2 2824.69 107.812
    -2 14 2 2644.93 109.074
    -2 -14 2 2343.68 108.116
    2 14 -2 2411.35 140.492
    -2 14 2 2516.91 191.935
    -2 14 2 2426.99 111.871
    -2 14 1 2937.09 117.153
    -2 14 1 2621.49 116.516
    -2 -14 1 2840.6 116.808
    -2 -14 1 2972.53 140.319
    2 -14 -1 2956.04 213.992
    -2 14 1 2720.52 118.235
    -2 14 0 105271 3934.52
    -2 -14 0 109081 3949.47
    -2 14 0 106597 3933.14
    2 14 0 110867 3958.17
    2 -14 0 108036 4038.18
    -2 -14 0 105684 3933.75
    2 -14 1 15631.9 662.468
    -2 14 -1 15000.8 559.889
    -2 -14 -1 14933.8 559.348
    -2 14 -1 15874.2 663.835
    -2 14 -1 14437.7 557.681
    2 14 2 9812.64 379.061
    -2 14 -2 9597.72 374.481
    -2 14 -2 10225.4 483.249
    -2 14 -2 9795.67 376.662
    2 -14 2 10063.1 484.407
    -2 -14 -2 10102.3 420.732
    2 14 3 45659.4 1718.83
    2 14 3 47635.4 2026.9
    -2 14 -3 47751.7 1837.07
    2 -14 3 47311.7 1841.09
    -2 -14 -3 46225.7 1698.98
    -2 14 -3 45337.6 1705.36
    -2 -14 -3 45798.6 1769.68
    2 14 4 2220.21 144.856
    -2 14 -4 2122.09 108.747
    -2 -14 -4 2163.22 185.585
    2 14 4 2193.76 391.183
    -2 14 -4 2356.26 224.395
    2 -14 4 2027.7 221.956
    2 14 5 3497.19 212.013
    -2 14 -5 3692.44 166.784
    2 -14 5 3755.42 147.334
    -2 -14 -5 3615 265.289
    2 14 5 3445.7 469.359
    -2 14 -5 4002.8 294.955
    -2 14 -6 39.8494 67.9369
    -2 -14 -6 -14.4636 141.323
    -2 14 -6 -9.04334 137.266
    -2 -14 -7 2279.96 247.551
    -2 14 -7 2770.23 152.422
    -2 14 -8 1149.97 120.707
    -2 14 -9 553.207 122.61
    2 14 9 410.115 92.6353
    -2 -14 -10 -118.914 113.211
    -2 14 -10 167.592 130.163
    2 14 10 39.767 86.7739
    2 14 11 936.516 102.021
    -2 -14 -11 945.192 137.047
    -2 14 -11 1209.87 158.404
    -2 -14 -12 457.829 114.126
    -2 -14 -12 666.992 105.954
    -2 14 -12 304.318 139.875
    -2 -14 -13 2539.77 159.794
    -2 -14 -13 2580.84 180.966
    -2 -14 -14 -9.7318 86.9374
    -2 -14 -14 36.2993 71.8153
    -2 14 -14 161.32 112.311
    -2 -14 -15 171.442 82.0827
    -2 -14 -15 51.7409 58.5578
    -2 14 -15 186.776 98.5725
    -2 14 -16 114.778 83.5755
    -2 -15 17 51.4259 74.7531
    2 -15 -17 -33.0128 108.758
    -2 -15 16 223.37 90.0816
    -2 15 16 209.015 109.005
    -2 15 15 22.6037 116.393
    -2 -15 15 177.954 95.8427
    -2 15 14 53.6323 120.651
    -2 -15 14 17.2195 96.9883
    2 15 -13 4206.72 263.339
    -2 -15 13 3745.67 205.459
    2 15 -12 358.815 130.105
    -2 15 12 413.754 128.278
    -2 15 11 29668.8 1220.63
    2 15 -11 34883.6 1268.99
    2 15 -10 5134.27 272.355
    -2 15 10 4628.35 250.07
    2 15 -9 538.966 111.083
    2 15 -8 878.652 94.0004
    2 15 -8 476.762 176.519
    -2 15 8 736.398 187.395
    -2 15 7 1318.69 186.552
    -2 15 7 567.713 292.366
    2 15 -7 992.367 91.1173
    2 -15 -7 949.149 206.761
    2 15 -7 644.541 190.467
    -2 15 6 3767.16 186.976
    2 -15 -6 3917.92 294.852
    2 15 -6 4275.36 188.948
    -2 15 6 3645.19 391.303
    -2 15 6 4168.05 239
    -2 15 6 4172.96 191.506
    2 15 -6 3460.42 279.253
    -2 15 6 3573.62 376.805
    -2 15 5 24721.7 1121.65
    -2 15 5 25560.9 985.75
    -2 15 5 25856 952.904
    -2 15 5 25219.6 954.186
    2 15 -5 24724.3 1054.23
    -2 15 5 24618.7 1145.99
    2 15 -4 25921.7 1035.85
    -2 15 4 25231.5 953.073
    -2 15 4 25815.4 951.15
    -2 15 4 24550 1080.8
    -2 15 4 25757.6 973.997
    2 15 -3 6385.01 291.822
    -2 15 3 5614.55 226.341
    -2 15 3 5729.69 228.581
    -2 15 3 6131.27 241.05
    -2 15 3 6106.13 334.369
    -2 -15 3 6023.73 231.414
    -2 15 2 23609.3 861.731
    -2 -15 2 22633.9 864.705
    -2 15 2 23399.3 958.168
    2 15 -2 23279.4 904.731
    2 -15 -2 23230.9 976.198
    -2 15 2 23024.1 867.721
    -2 15 2 23197.6 863.379
    -2 15 1 41525.2 1535.33
    -2 -15 1 41642.3 1537.3
    -2 15 1 41567.3 1537.07
    2 -15 -1 43668.8 1650.42
    -2 -15 1 42194.2 1563.72
    -2 15 1 40746.5 1537.37
    2 15 0 11798.2 470.93
    -2 -15 0 12007.5 446.993
    2 -15 0 12305.3 554.01
    -2 15 0 11719.8 447.379
    -2 -15 0 12042.7 466.479
    -2 15 0 11545.4 445.587
    -2 15 -1 8847.21 333.903
    2 -15 1 9213.13 444.794
    -2 -15 -1 8441.37 335.626
    -2 15 -1 9129.8 436.143
    -2 15 -1 8713.38 336.011
    -2 15 -2 623.974 127.983
    2 15 2 612.026 55.1953
    2 -15 2 632.434 129.153
    -2 15 -2 534.945 52.3344
    -2 15 -2 509.165 51.5951
    -2 -15 -3 1424.3 137.558
    -2 15 -3 1543.02 189.945
    2 15 3 1401.18 102.091
    2 -15 3 1460.78 187.592
    -2 -15 -3 1550.08 72.5811
    -2 15 -3 1554.09 85.1368
    2 15 3 1773.38 317.62
    2 15 4 1449.99 351.568
    2 15 4 1158.73 116.49
    2 -15 4 1163.93 184.841
    -2 -15 -4 1236.18 145.413
    -2 15 -4 1146.12 77.9472
    -2 15 -4 1118.47 182.798
    -2 15 -5 13959.8 698.922
    -2 15 -5 14526.1 555.318
    2 -15 5 14603.1 540.563
    -2 -15 -5 13829.9 654.778
    2 15 5 14215.4 938.032
    2 15 5 13681.1 592.253
    -2 -15 -6 489.307 154.897
    -2 15 -6 550.944 76.4608
    -2 15 -6 573.432 168.453
    -2 15 -7 7626.71 315.028
    -2 -15 -7 6518.04 421.413
    -2 15 -8 847.72 113.78
    -2 15 -9 130.435 117.772
    2 15 9 68.9251 89.1079
    2 15 10 105.02 90.025
    -2 15 -10 83.6055 131.113
    2 15 11 1704.59 129.126
    -2 -15 -11 1615.54 165.133
    -2 -15 -11 2085.86 139.735
    -2 15 -11 2240.09 187.801
    -2 15 -12 940.055 155.668
    -2 -15 -12 912.046 112.062
    -2 -15 -12 784.055 123.923
    -2 -15 -13 385.621 102.65
    -2 -15 -13 556.366 103.132
    -2 15 -13 563.842 139.504
    -2 -15 -14 27.1715 86.7693
    -2 -15 -14 -18.1764 72.5227
    -2 15 -14 242.223 116.471
    -2 -15 -15 85.9093 78.9975
    -2 15 -15 17.498 98.4906
    -2 -15 -15 91.4671 60.2976
    -2 15 -16 60.0352 84.2748
    -2 -16 17 59.2507 75.4577
    2 -16 -17 -37.7554 104.888
    -2 -16 16 -27.4713 83.7424
    -2 16 16 -45.1413 105.437
    -2 16 15 286.643 122.257
    -2 -16 15 266.381 97.4781
    -2 16 14 -68.8517 119.216
    -2 -16 14 2.44721 94.0044
    -2 -16 13 3311.48 196.332
    -2 16 13 3289.49 217.446
    2 16 -12 1900.75 177.137
    -2 16 12 1491.05 163.305
    -2 -16 12 1515.23 131.916
    -2 16 11 2837.01 213.463
    2 16 -11 3841.15 261.149
    -2 16 10 764.27 134.468
    2 16 -10 693.906 125.592
    2 16 -9 6396.55 309.154
    2 16 -8 4749.03 229.22
    -2 16 8 4462.03 303.92
    2 16 -7 17049.7 632.237
    -2 16 7 13600.3 862.373
    -2 16 7 15449.6 628.784
    2 16 -7 14598.9 750.284
    -2 16 7 15078.3 623.233
    -2 16 7 17277.8 683.905
    -2 16 6 76.7127 119.929
    2 16 -6 79.5937 52.129
    -2 -16 6 51.5583 51.6071
    -2 16 6 159.251 81.6537
    -2 16 6 293.835 94.142
    2 -16 -6 135.249 142.258
    -2 16 6 134.293 204.568
    2 16 -6 68.5749 118.799
    -2 16 5 474.306 64.5763
    -2 16 5 473.742 103.559
    2 16 -5 540.579 129.329
    -2 16 5 441.11 186.984
    -2 16 5 348.837 68.2188
    -2 16 5 444.446 199.26
    -2 16 4 10391.6 427.34
    2 16 -4 9804.96 481.165
    -2 16 4 10382.8 531.259
    -2 16 4 10483.9 407.178
    -2 16 4 11090.5 405.501
    -2 16 3 7604.98 287.3
    -2 16 3 7344.71 300.74
    -2 -16 3 7446.78 292.318
    2 16 -3 7616.44 351.63
    -2 16 3 7857.03 397.353
    -2 16 3 7482.72 289.567
    -2 16 2 1140.69 55.1541
    -2 -16 2 933.28 56.0748
    -2 16 2 889.821 60.1458
    -2 16 2 816.224 129.289
    2 16 -2 953.651 90.9392
    2 -16 -2 932.306 143.375
    -2 16 2 1000.69 56.2653
    -2 16 1 242.485 38.8125
    -2 16 1 329.635 35.292
    -2 -16 1 287.278 35.5181
    2 -16 -1 189.221 101.546
    -2 -16 1 293.995 54.9521
    -2 16 1 199.845 36.6635
    -2 16 0 29371.1 1090.72
    2 16 0 29360.9 1119.13
    -2 -16 0 29374.8 1116.17
    -2 -16 0 29094.3 1092.89
    2 -16 0 29712.2 1203.62
    -2 16 0 29551.9 1092.82
    -2 16 -1 49172.2 1872.31
    2 -16 1 50082.3 1877.53
    -2 16 -1 46687.4 1757.91
    -2 -16 -1 47251.6 1761.35
    -2 16 -1 47153.4 1760.32
    2 16 1 48406.2 1758.74
    -2 16 -2 19772.3 851.157
    2 16 2 19326.3 731.88
    2 -16 2 19398.1 842.975
    -2 16 -2 19521.2 729.741
    -2 16 -2 19231.5 726.805
    2 16 3 22453.3 869.367
    2 16 3 23852.5 1168.47
    -2 -16 -3 23128.9 847.793
    -2 16 -3 22394.6 855.5
    -2 16 -3 22988.4 985.219
    -2 -16 -3 22984.1 921.262
    2 -16 3 22066.7 993.113
    2 16 4 10552 743.887
    2 -16 4 10460.1 548.25
    -2 -16 -4 10186.7 480.642
    -2 16 -4 10268.3 535.87
    -2 16 -4 10529.7 403.076
    2 16 4 10120.9 430.41
    2 16 5 28.3575 112.018
    2 -16 5 66.2286 27.9255
    -2 -16 -5 63.0751 121.197
    2 16 5 -22.1378 310.922
    -2 16 -5 87.7392 59.6586
    -2 16 -5 8.36562 134.598
    -2 16 -6 5999.58 253.691
    -2 -16 -6 5716.51 358.277
    -2 -16 -7 4775.35 359.413
    -2 16 -7 6491.97 269.78
    -2 16 -8 828.021 116.572
    2 16 9 557.151 102.54
    -2 16 -9 678.656 128.577
    -2 16 -10 443.01 138.835
    2 16 10 483.463 101.739
    2 16 11 725.261 106.231
    -2 16 -11 1180.6 161.769
    -2 -16 -11 1117.84 116.926
    -2 -16 -11 905.502 144.025
    -2 -16 -12 451.728 115.441
    -2 16 -12 378.791 146.255
    -2 -16 -12 639.066 105.83
    -2 16 -13 493.292 134.109
    -2 -16 -13 183.18 94.816
    -2 -16 -13 303.536 96.9927
    -2 -16 -14 60.6246 74.1851
    -2 -16 -14 166.728 89.9135
    -2 16 -14 240.958 116.914
    -2 -16 -15 118.268 81.3607
    -2 16 -15 147.584 101.338
    -2 16 -16 79.01 85.6349
    2 -17 -17 108.82 108.107
    -2 -17 17 170.186 75.2103
    -2 -17 16 201.857 87.3526
    -2 17 16 -7.51711 105.33
    -2 17 15 51.0644 116.027
    -2 -17 15 130.517 92.9775
    -2 17 14 417.947 130.526
    -2 -17 14 410.683 107.499
    -2 17 13 1079.28 150.353
    -2 -17 13 1415.09 129.665
    -2 -17 12 559.537 105.391
    -2 17 12 404.897 136.683
    2 17 -12 822.183 152.614
    2 17 -11 2593.13 194.252
    -2 -17 11 2140.82 152.209
    -2 17 11 2367.1 188.183
    2 17 -10 5735.05 297.792
    -2 17 10 5543.57 290.222
    2 17 -9 9376.4 417.401
    2 17 -8 624.83 87.2311
    -2 17 8 428.763 181.88
    2 17 -8 521.097 178.602
    -2 17 7 9409.52 402.876
    -2 17 7 8340.21 621.987
    2 17 -7 10158.8 399.646
    -2 -17 7 9772.52 381.04
    -2 17 7 8518.45 392.572
    2 17 -7 8422.94 506.066
    -2 17 7 10143 456.135
    -2 17 6 6542.25 316.85
    -2 -17 6 6483.4 264.671
    -2 17 6 6681.55 275.292
    -2 17 6 6214.24 270.778
    2 17 -6 6297.67 376.317
    2 17 -5 13588.2 634.729
    -2 17 5 14122.2 536.231
    -2 17 5 13955.7 537.051
    -2 17 5 14404.1 571.026
    2 17 -4 437.63 104.944
    -2 17 4 411.155 47.3775
    -2 17 4 393.668 47.0167
    -2 17 4 399.37 73.7977
    -2 17 3 3804.14 160.017
    -2 17 3 4029.16 163.046
    -2 -17 3 4103.21 165.741
    -2 17 3 4173.51 176.295
    2 17 -3 4413.62 230.291
    -2 17 3 4057.46 266.209
    -2 17 2 1938.55 83.3116
    -2 -17 2 1707.73 86.2142
    2 17 -2 1896.71 126.825
    2 -17 -2 1878.17 183.334
    -2 17 2 1753.12 172.091
    -2 17 2 1858.47 85.6697
    -2 17 2 1792.29 89.8731
    -2 17 1 29786.3 1116.23
    -2 -17 1 29863.1 1115.74
    -2 -17 1 30447 1149.34
    -2 17 1 29787.4 1112.42
    -2 17 1 30210.1 1114.78
    2 -17 -1 31061.4 1236.63
    2 17 0 3179.01 167.485
    -2 17 0 3337.73 137.995
    -2 -17 0 3269.33 165.316
    2 17 0 3268.22 135.305
    2 -17 0 3325.86 236.202
    -2 17 0 3423.62 140.583
    -2 -17 0 3379.92 140.113
    2 17 1 9425.96 364.465
    -2 -17 -1 9447.87 403.275
    2 17 1 9547.67 434.937
    2 -17 1 9711.11 474.475
    -2 17 -1 9511.99 364.133
    -2 -17 -1 9531.4 368.428
    -2 17 -1 9776.26 473.268
    -2 17 -1 9600.98 367.077
    2 -17 2 19702.7 837.702
    2 17 2 18742.4 714.889
    -2 17 -2 19454.8 834.695
    -2 17 -2 19138.7 712.734
    -2 17 -2 18651.8 709.727
    -2 -17 -3 28104.3 1118.69
    -2 17 -3 28136.4 1053.28
    2 17 3 27877.7 1066.82
    2 -17 3 28916.6 1192.27
    2 17 3 29818.9 1378.93
    -2 17 -3 28963.9 1194.2
    -2 -17 -3 28171 1044.62
    -2 -17 -4 3046.41 209.864
    -2 17 -4 3131.97 260.655
    2 17 4 2962.66 421.602
    -2 17 -4 2964.52 136.306
    2 -17 4 2982.04 265.104
    2 17 4 2769.98 169.8
    -2 17 -5 444.711 160.816
    2 -17 5 724.977 44.1129
    -2 -17 -5 764.865 141.424
    2 17 5 776.821 124.78
    -2 17 -5 726.945 73.1361
    2 17 5 756.044 353.217
    -2 17 -6 100.383 69.3783
    2 17 6 84.1268 132.238
    -2 -17 -6 -6.63091 131.205
    -2 17 -7 4452.71 209.641
    -2 -17 -7 4154.38 311.764
    -2 17 -8 6101.81 279.342
    -2 17 -9 2022.63 162.37
    -2 17 -10 813.21 148.63
    2 17 10 672.072 107.522
    -2 -17 -11 567.676 102.946
    2 17 11 164.155 96.5706
    -2 -17 -11 266.35 121.732
    -2 17 -11 325.427 144.612
    -2 -17 -12 985.429 133.503
    -2 17 -12 1112.53 164.152
    -2 -17 -12 1073.17 114.952
    -2 -17 -13 364.716 96.4734
    -2 -17 -13 188.288 95.2395
    -2 -17 -14 15.1603 76.099
    -2 -17 -14 72.8 86.6175
    -2 17 -14 68.3976 118.558
    -2 17 -15 161.291 104.112
    -2 -17 -15 200.585 68.1557
    -2 -17 -15 214.826 81.1795
    -2 17 -16 144.42 87.0982
    -2 -18 17 121.879 73.1672
    -2 18 17 -143.484 93.3391
    2 -18 -17 47.4243 108.549
    -2 -18 16 188.879 87.2185
    -2 18 16 205.181 109.617
    -2 18 15 142.331 118.02
    -2 -18 15 152.487 95.358
    -2 18 14 2243.91 188.345
    -2 -18 14 2744.87 172.165
    -2 18 13 393.001 136.549
    -2 -18 13 457.157 104.184
    -2 18 12 1698.69 172.165
    -2 -18 12 1891.16 140.694
    -2 18 11 1348.45 160.747
    -2 -18 11 1549.44 128.674
    -2 18 10 16712.2 693.81
    -2 -18 10 16380.5 675.311
    2 18 -9 1179.29 121.729
    -2 -18 9 973.6 103.945
    -2 18 9 1197.78 232.302
    -2 18 8 1192.57 203.13
    -2 -18 8 1147.25 96.0417
    2 18 -8 1374.3 209.012
    2 18 -8 1292.76 105.919
    -2 18 7 1157.58 181.247
    -2 -18 7 1254.66 93.2167
    -2 18 7 903.234 290.769
    2 18 -7 1284.47 200.08
    -2 18 7 1095.28 126.764
    2 18 -6 1198.26 172.456
    -2 -18 6 1114.83 81.0803
    -2 18 6 1244.19 111.999
    -2 18 6 1210.01 145.383
    -2 18 6 1541.22 288.329
    -2 18 6 1079.43 98.7582
    -2 18 5 72.7446 92.1558
    -2 18 5 126.949 57.2202
    2 18 -5 67.4962 107.875
    -2 18 5 -21.0008 63.5947
    2 18 -4 1310.98 142.899
    -2 18 4 1190.77 98.6253
    -2 18 4 1372.41 75.7527
    -2 18 4 1470.58 72.9962
    -2 18 3 19014.5 687.406
    -2 18 3 18293.6 701.692
    -2 18 3 18212.9 689.686
    2 18 -3 18828.4 761.14
    -2 -18 3 17693.7 693.101
    -2 18 2 20945.8 777.557
    2 -18 -2 21333.7 906.812
    -2 -18 2 20536.6 780.149
    -2 -18 2 20233.8 834.502
    -2 18 2 20757.9 783.538
    2 18 -2 21137.9 829.367
    -2 18 2 20865.2 774.839
    -2 18 2 20772.5 885.34
    -2 -18 1 16740.9 666.144
    -2 -18 1 16841.9 630.354
    2 -18 -1 16425.1 744.979
    -2 18 1 16048.9 630.48
    -2 18 1 16622.2 628.872
    -2 18 1 17264.3 626.714
    2 18 0 23169.2 882.212
    -2 18 0 24090.9 882.438
    2 -18 0 24644.4 1003.7
    -2 -18 0 23640.4 916.929
    -2 -18 0 23628.3 886.047
    2 18 0 23256.1 917.341
    -2 18 0 23833.6 884.979
    2 18 1 561.038 103.695
    2 -18 1 711.628 132.517
    2 18 1 631.911 47.3757
    -2 18 -1 585.666 50.9513
    -2 -18 -1 634.307 56.232
    -2 -18 -1 692.087 83.5228
    -2 18 -1 583.649 53.9042
    -2 18 -1 701.269 129.537
    2 -18 2 11606.6 563.205
    2 18 2 11387.5 447.826
    -2 18 -2 11619.7 445.733
    -2 18 -2 11656.3 442.711
    -2 18 -2 12070.1 567.449
    -2 18 -3 297.181 138.489
    -2 18 -3 122.78 52.4366
    2 18 3 169.562 69.2342
    2 18 3 63.8547 226.938
    -2 -18 -3 143.923 34.4301
    2 -18 3 117.215 124.945
    2 18 4 1942.63 145.299
    -2 18 -4 2443.66 233.529
    2 -18 4 2238.18 95.8429
    2 18 4 2565.64 403.18
    -2 18 -4 2193.14 113.531
    -2 -18 -4 2411.62 100.774
    2 -18 4 2121.8 237.581
    -2 -18 -4 2276.66 183.39
    -2 -18 -5 580.207 135.834
    2 18 5 607.74 125.48
    2 -18 5 590.124 41.9562
    -2 18 -5 504.416 169.942
    2 18 5 425.434 317.727
    -2 18 -5 623.517 70.779
    -2 18 -6 452.12 75.0732
    2 18 6 399.429 141.202
    -2 -18 -6 315.518 135.036
    -2 -18 -7 1685.19 209.881
    -2 18 -7 1885.2 127.968
    -2 18 -8 279.039 100.466
    -2 18 -9 3682.36 213.213
    2 18 10 463.578 106.149
    -2 18 -10 679.845 145.69
    2 18 11 990.138 116.755
    -2 -18 -11 1229.63 118.336
    -2 18 -11 1265.76 166.167
    -2 -18 -11 890.967 141.694
    -2 18 -12 588.745 153.203
    -2 -18 -12 429.313 103.261
    -2 -18 -12 464.563 117.95
    -2 -18 -13 234.372 103.031
    -2 -18 -13 348.663 97.5749
    -2 18 -13 511.669 140.644
    -2 -18 -14 109.385 78.0669
    -2 18 -14 146.064 122.038
    -2 -18 -14 120.195 87.1713
    -2 -18 -15 194.047 81.2558
    -2 18 -15 110.609 104.729
    -2 -19 17 60.3702 72.6519
    2 -19 -17 23.3778 105.892
    -2 19 17 16.2579 89.4698
    -2 -19 16 243.063 87.7764
    -2 19 16 97.4617 106.625
    -2 -19 15 75.5176 88.5518
    -2 19 15 73.8711 116.067
    -2 -19 14 4970.21 252.117
    -2 19 14 5289.67 277.81
    -2 19 13 748.109 142.15
    -2 -19 13 674.951 110.092
    -2 19 12 609.483 149.454
    -2 -19 12 737.762 111.579
    -2 -19 11 181.106 94.1089
    -2 19 11 232.521 134.577
    -2 19 10 898.381 142.681
    -2 -19 10 705.373 104.763
    -2 19 9 1012.4 241.247
    -2 -19 9 1272.18 109.331
    -2 19 8 168.435 177.359
    -2 -19 8 308.014 70.3836
    2 19 -8 467.691 163.624
    -2 19 8 160.458 271.768
    -2 19 7 6174.82 319.761
    -2 19 7 5542.28 273.619
    -2 19 7 4852 475.653
    -2 -19 7 5913.06 242.152
    2 19 -7 5416.43 358.158
    -2 19 7 4940.06 257.296
    -2 19 6 2204.65 173.535
    2 19 -6 2075.97 207.214
    -2 19 6 2334.23 303.872
    -2 19 6 2104.2 128.719
    -2 -19 6 2239.7 116.672
    -2 19 6 2324.83 138.75
    -2 19 5 7275.47 317.751
    -2 -19 5 6907.17 284.592
    -2 19 5 7076.93 283.061
    -2 19 5 7118.26 282.24
    2 19 -5 6999.85 376.741
    -2 19 4 10225.3 414.905
    -2 19 4 10129.9 392.491
    -2 19 4 10364.6 390.188
    2 19 -4 10182.2 478.884
    -2 19 3 2829.27 123.028
    -2 19 3 2892.47 126.168
    2 19 -3 3356.4 199.713
    -2 19 3 3232.38 142.716
    -2 19 2 5390.49 213.068
    -2 19 2 5642.69 210.589
    2 -19 -2 5339.78 334.337
    -2 -19 2 5184.22 215.553
    -2 19 2 5243.86 219.183
    -2 -19 2 5063.76 267.407
    2 19 -2 5589.23 266.527
    -2 -19 1 2570.68 149.052
    -2 -19 1 2608.39 113.904
    -2 19 1 2516.31 112.501
    2 -19 -1 2621.21 216.436
    -2 19 1 2670.44 114.936
    -2 19 1 2416.43 109.185
    2 19 0 42.4007 58.9504
    2 -19 0 -6.1771 111.377
    2 19 0 9.22464 28.644
    -2 19 0 39.5489 37.7671
    -2 -19 0 103.379 56.8592
    -2 -19 0 60.414 38.5954
    -2 19 0 25.9466 39.5139
    -2 19 -1 1958.77 182.677
    2 -19 1 1639.61 179.063
    -2 -19 -1 1685.51 90.7892
    -2 19 -1 1651.13 83.028
    2 19 1 1434.51 144.521
    -2 -19 -1 1620.11 122.068
    -2 19 -1 1707.05 87.6305
    2 19 1 1736.74 83.7434
    -2 19 -2 23455.4 876.142
    2 -19 2 22658.4 1005.31
    -2 19 -2 23152 872.821
    -2 19 -2 23476.8 1003.76
    2 19 2 23416.1 878.88
    2 19 3 1578.96 109.207
    2 -19 3 1681.63 203.828
    -2 19 -3 1967.61 206.808
    -2 19 -3 1763.46 98.1428
    2 -19 3 1777.43 77.6413
    -2 19 -3 1740.98 94.551
    -2 -19 -3 1719.54 78.3235
    2 19 4 110.212 90.5763
    -2 -19 -4 136.181 101.476
    2 19 4 191.831 264.034
    -2 19 -4 16.2497 139.684
    2 -19 4 103.348 136.107
    2 -19 4 147.843 29.6176
    -2 -19 -4 187.465 39.9183
    -2 19 -4 166.959 56.6808
    -2 19 -5 6698.91 431.613
    2 -19 5 7325.3 280.786
    -2 19 -5 7438.9 296.989
    2 19 5 7294.44 655.556
    2 19 5 7167.68 342.202
    -2 -19 -5 7177.57 386.509
    -2 19 -6 124.553 69.5184
    -2 -19 -6 208.493 131.568
    2 19 6 147.237 137.54
    -2 19 -7 421.949 89.1329
    -2 -19 -7 379.45 154.127
    -2 19 -8 1477.14 128.059
    -2 19 -9 339.119 125.922
    -2 19 -10 572.771 143.002
    2 19 10 566.84 110.253
    -2 -19 -11 544.142 101.461
    -2 -19 -11 239.163 114.618
    -2 19 -11 534.079 154.745
    2 19 11 518.061 106.16
    -2 -19 -12 283.136 114.304
    -2 19 -12 517.816 148.641
    -2 -19 -12 374.307 102.546
    -2 -19 -13 1438.78 140.779
    -2 -19 -13 1486.94 124.393
    -2 -19 -14 246.225 79.8925
    -2 -19 -14 279.04 88.64
    -2 19 -14 390.681 129.492
    -2 -19 -15 182.079 79.2076
    -2 19 -15 105.466 108.243
    2 20 -17 308.585 90.9154
    2 -20 -17 89.0073 110.242
    -2 20 17 44.3386 93.1626
    -2 20 16 339.353 113.065
    -2 -20 16 192.9 82.4692
    -2 20 15 136.79 117.542
    -2 -20 15 144.837 92.571
    -2 20 14 1801.82 178.348
    -2 -20 14 2331.57 161.171
    -2 20 13 892.623 154.082
    -2 -20 13 1332.96 125.505
    -2 -20 12 1099.95 121.053
    -2 20 12 1040 156.395
    -2 20 11 588.311 142.737
    -2 -20 11 647.806 106.433
    -2 20 10 404.684 131.741
    -2 -20 10 43.4263 86.6093
    -2 20 9 10118.2 532.166
    -2 -20 9 10506.2 428.632
    -2 20 8 1421.94 214.357
    -2 -20 8 1564.87 108.814
    -2 20 8 1160.92 332.543
    -2 20 7 7896.25 333.6
    -2 -20 7 7769.83 315.706
    -2 20 7 7261.84 342.759
    -2 20 7 6566.38 565.797
    2 20 -7 6927.73 433.477
    -2 20 7 7985.28 387.796
    -2 20 6 1928.43 167.569
    2 20 -6 1848.03 198.734
    -2 -20 6 1832.43 105.921
    -2 20 6 2003.07 132.727
    -2 20 6 1893.28 121.319
    -2 20 6 1815.32 297.52
    -2 20 5 1371.95 90.8808
    -2 20 5 1187.08 119.79
    -2 20 5 1396.57 87.9197
    2 20 -5 1258.94 160.958
    -2 -20 5 1209.4 81.2612
    -2 20 4 2975.62 122.868
    2 20 -4 2884.99 208.082
    -2 20 4 2751.55 125.014
    -2 20 4 2631.36 148.987
    -2 20 3 29694 1094.6
    -2 20 3 29417 1097.37
    2 20 -3 29886.5 1175.05
    -2 20 3 28966.5 1109.99
    2 20 -2 4285.89 222.329
    -2 20 2 4004.62 174.918
    -2 20 2 3979.51 167.257
    -2 -20 2 4226.07 171.631
    -2 -20 2 4343.07 229.969
    -2 20 2 4140.26 164.122
    -2 20 1 1164.34 68.1755
    -2 20 1 1076.33 63.9574
    -2 -20 1 1302.92 106.611
    2 -20 -1 971.123 159.404
    -2 20 1 1211.4 69.0851
    -2 -20 1 1293.34 69.9147
    -2 20 0 60.3236 41.4136
    -2 -20 0 57.7795 60.1081
    -2 20 0 83.0656 38.766
    2 20 0 96.0594 61.1488
    -2 -20 0 110.985 42.0182
    2 20 0 67.8148 31.1161
    2 -20 0 38.4485 108.633
    -2 20 -1 15515.3 685.348
    2 -20 1 14774.1 686.949
    -2 -20 -1 14497.5 608.436
    2 20 1 15121.9 628.62
    2 20 1 15137.6 563.684
    -2 -20 -1 15034 568.572
    -2 20 -1 14478.5 560.496
    -2 20 -1 14865.2 564.23
    2 -20 2 3448.14 256.073
    2 -20 2 3065.64 128.4
    2 20 2 3090.2 143.29
    -2 20 -2 3202.83 141.154
    -2 20 -2 3372.32 258.816
    -2 20 -2 3108.45 137.186
    -2 -20 -3 637.554 43.3475
    2 20 3 624.633 79.073
    -2 20 -3 625.709 63.2542
    2 -20 3 645.261 44.3148
    -2 20 -3 725.181 68.78
    2 -20 3 513.313 144.712
    -2 20 -3 783.678 165.222
    2 20 4 -19.2614 258.346
    -2 20 -4 33.1759 130.561
    2 -20 4 -26.3175 138.531
    -2 20 -4 21.6593 56.2503
    -2 -20 -4 93.8854 37.461
    2 -20 4 51.6344 30.2047
    2 20 4 -44.4639 92.0175
    -2 -20 -4 114.049 99.0118
    2 20 5 611.632 392.986
    -2 -20 -5 651.41 141.395
    2 -20 5 652.477 46.3372
    -2 20 -5 714.083 74.6185
    2 20 5 593.333 128.795
    -2 20 -5 574.598 175.664
    -2 -20 -6 3972.48 280.206
    2 20 6 3993.09 251.649
    -2 20 -6 4115.42 187.195
    -2 20 -7 110.025 80.7444
    -2 -20 -7 -36.1788 133.3
    -2 20 -8 129.509 98.7224
    -2 20 -9 2718.52 184.295
    2 20 10 210.869 107.103
    -2 20 -10 180.043 137.821
    2 20 11 362.136 104.111
    -2 20 -11 404.164 154.127
    -2 -20 -11 391.936 100.516
    -2 -20 -12 1854.53 174.12
    -2 -20 -12 1875.97 139.943
    -2 -20 -13 408.022 105.065
    -2 -20 -13 442.902 97.4165
    -2 20 -13 647.789 149.123
    -2 20 -14 267.659 130.082
    -2 -20 -14 98.5074 84.4949
    -2 -20 -14 45.2541 73.3807
    -2 20 -15 -44.7234 107.505
    -2 -20 -15 143.098 76.3883
    2 -21 -17 4.69816 106.92
    -2 21 17 -13.9327 88.8988
    2 21 -17 214.42 87.9745
    -2 21 16 104.293 105.415
    -2 -21 16 78.3581 81.3446
    -2 -21 15 330.393 95.6421
    -2 21 15 231.557 122.148
    -2 21 14 1792.96 170.686
    -2 -21 14 1723.05 140.754
    -2 21 13 2596.63 208.914
    -2 -21 13 3556.28 192.582
    -2 21 12 561.945 143.133
    -2 -21 12 240.798 99.6628
    -2 21 11 2420.54 191.366
    -2 -21 11 2398.82 157.784
    -2 -21 10 3891.96 202.971
    -2 21 10 4079.48 235.508
    -2 -21 9 3446.01 181.157
    -2 21 9 3758.68 305.86
    -2 21 8 3822.13 286.025
    -2 -21 8 4082.13 191.898
    -2 21 7 9287.25 411.756
    -2 21 7 9227.98 421.314
    -2 21 7 9275.22 662.085
    -2 -21 7 10714.4 402.969
    2 21 -7 10351.2 535.32
    -2 21 7 10657.5 471.683
    -2 21 6 3173.09 204.941
    -2 -21 6 3090.9 148.908
    2 21 -6 2805.25 239.811
    -2 21 6 3191.66 159.014
    -2 21 6 3192.89 169.903
    -2 21 6 2824.58 344.406
    -2 21 5 8803.33 371.338
    -2 -21 5 8333.15 338.841
    -2 21 5 8473.15 335.908
    -2 21 5 8602.01 335.871
    2 21 -5 8553.58 436.484
    -2 21 4 108.781 71.5262
    2 21 -4 65.5436 97.7265
    -2 21 4 269.007 46.3862
    -2 21 4 147.07 46.3349
    -2 21 3 991.996 77.3093
    2 21 -3 1060.73 129.265
    -2 21 3 864.425 57.6764
    -2 21 3 949.258 62.11
    -2 21 2 59.3289 45.6074
    -2 21 2 55.084 37.0311
    -2 21 2 64.031 39.5496
    -2 -21 2 76.9671 39.3042
    -2 -21 2 32.4741 74.0971
    -2 21 1 42638.3 1587.26
    -2 21 1 42254.4 1595
    -2 21 1 42989.7 1590.75
    -2 -21 1 43545.8 1594.58
    -2 -21 1 43417.4 1641.08
    -2 21 0 137.527 39.2618
    2 21 0 186.487 69.1041
    2 -21 0 245.7 116.924
    -2 21 0 174.729 42.0953
    -2 21 0 187.672 45.0762
    -2 -21 0 146.789 69.6311
    -2 -21 0 154.238 44.9036
    2 21 0 127.15 34.8189
    2 21 1 24034.3 892.65
    -2 -21 -1 23955.1 943.08
    -2 21 -1 23564.5 889.218
    -2 -21 -1 24021.7 897.978
    -2 21 -1 24651.1 1019.53
    -2 21 -1 23642.4 892.891
    2 21 1 23272.2 955.759
    2 -21 1 23634.6 1020.64
    2 -21 2 27.1678 33.6867
    2 21 2 74.4164 50.4414
    -2 21 -2 -16.9888 46.984
    -2 21 -2 50.4237 128.61
    -2 21 -2 25.3212 50.5589
    2 -21 2 57.0862 122.909
    2 -21 3 5705.45 227.972
    2 21 3 5884 254.721
    -2 21 -3 6486.02 381.758
    2 -21 3 6108.44 378.127
    -2 21 -3 5957.28 243.079
    -2 21 -3 5901.88 238.243
    -2 21 -4 5417.53 222.662
    2 21 4 5145.42 510.513
    -2 -21 -4 5433.79 209.09
    2 -21 4 5248.6 209.721
    -2 21 -4 5459.39 359.479
    2 -21 4 4812.4 363.035
    2 21 4 5330.19 253.27
    2 21 5 10706.9 469.444
    2 -21 5 10744.9 413.891
    -2 21 -5 11443.9 429.407
    -2 -21 -5 10440.5 515.943
    2 21 6 307.124 145.003
    -2 -21 -6 400.303 141.632
    -2 21 -6 485.458 76.8634
    -2 21 -7 31.0254 78.0873
    -2 21 -8 6333.48 287.704
    -2 21 -9 135.496 121.15
    2 21 10 1625.18 142.876
    -2 -21 -10 1625.09 127.857
    -2 21 -10 2028.07 174.697
    2 21 11 117.967 103.85
    -2 -21 -11 150.456 96.2326
    -2 21 -11 69.2987 147.894
    -2 -21 -12 3302.52 187.477
    -2 -21 -12 3248.91 227.813
    -2 -21 -13 114.275 89.1787
    -2 -21 -13 217.273 91.908
    -2 21 -13 112.392 141.299
    -2 -21 -14 126.183 82.5383
    -2 -21 -14 21.2442 73.3599
    -2 21 -14 -7.43946 124.698
    -2 21 -15 187.756 109.765
    -2 22 17 37.3303 86.2942
    2 -22 -17 9.24146 102.331
    -2 22 16 41.8514 102.431
    -2 -22 16 17.323 79.2436
    -2 22 15 91.244 119.218
    -2 -22 15 155.574 90.2078
    -2 22 14 497.132 135.818
    -2 -22 14 370.886 103.821
    -2 -22 13 3710.95 204.049
    -2 22 13 3261.51 228.909
    -2 -22 12 847.736 113.34
    -2 22 12 871.78 153.289
    -2 22 11 1966.66 181.828
    -2 -22 11 2117.49 148.703
    -2 22 10 2460.78 187.513
    -2 -22 10 2011.55 144.342
    -2 -22 9 488.108 89.2254
    -2 22 9 603.126 220.457
    -2 22 8 378.073 181.357
    -2 -22 8 401.032 76.6265
    -2 22 8 332.411 295.618
    -2 22 7 4285.2 220.662
    -2 -22 7 4480.84 202.101
    2 22 -7 4443.28 320.825
    -2 22 7 4745.38 276.653
    -2 22 6 697.234 87.8915
    -2 -22 6 420.614 64.6986
    -2 22 6 422.993 124.717
    2 22 -6 557.512 144.008
    -2 22 6 604.831 231.309
    -2 22 6 882.826 107.272
    -2 22 5 6804.58 301.69
    -2 -22 5 6742.54 269.59
    2 22 -5 6950.29 371.066
    -2 22 5 6235.03 266.033
    -2 22 5 6550.7 265.896
    -2 22 4 -24.5232 68.8191
    -2 22 4 124.789 44.7316
    2 22 -4 -5.16895 97.6323
    -2 22 4 28.3007 45.1907
    -2 22 3 19455.9 709.433
    2 22 -3 19093.6 794.862
    -2 22 3 18600.5 712.657
    -2 22 3 18519.9 726.879
    -2 -22 2 7681.85 360.121
    -2 22 2 7500.11 291.91
    -2 -22 2 7525.03 297.046
    -2 22 2 7471.48 301.052
    -2 22 2 7466.77 288.027
    -2 -22 1 10828.7 471.056
    -2 22 1 10300.2 423.457
    -2 22 1 11483.4 415.896
    -2 22 1 11042 419.623
    -2 -22 1 10690.3 422.954
    2 22 0 3424.74 190.08
    -2 22 0 3387.77 141.996
    -2 -22 0 3205.78 149.089
    -2 22 0 3375.67 146.118
    -2 -22 0 3559.53 191.469
    2 22 0 3429.16 143.769
    -2 22 0 3388.28 146.747
    2 22 1 1988.29 96.5195
    -2 22 -1 1866.78 94.5585
    -2 22 -1 1908.84 98.0027
    2 22 1 1863.27 154.921
    2 -22 1 1842.29 199.14
    -2 -22 -1 1982.03 105.493
    -2 -22 -1 1808.56 140.694
    -2 22 -2 18224 788.891
    2 -22 2 17347.1 782.605
    2 -22 2 16369.1 638.05
    -2 22 -2 17398.7 646.502
    -2 22 -2 17343.1 642.035
    2 22 2 15843 746.571
    2 22 2 17133.1 649.772
    -2 22 -3 32773.4 1316.35
    2 -22 3 31605.2 1313.32
    2 -22 3 30460.4 1147.87
    -2 22 -3 31678.8 1159.8
    -2 22 -3 31133.8 1154.98
    2 22 3 30038.3 1169.57
    -2 22 -4 1387.73 208.23
    2 22 4 1477.34 131.657
    2 22 4 1906.27 379.817
    -2 22 -4 1529.86 95.1916
    2 -22 4 1798.35 216.594
    2 -22 4 1638.1 76.5504
    -2 -22 -4 1545.74 75.7727
    2 -22 5 5438.92 211.908
    -2 -22 -5 5248.57 212.308
    -2 22 -5 5307.65 227.899
    2 22 5 5335.16 277.503
    2 22 6 1191.53 164.195
    -2 22 -6 1305.5 97.2343
    -2 -22 -6 1350.45 178.729
    2 22 7 762.665 180.28
    -2 22 -7 1224.8 106.316
    -2 22 -8 109.122 99.7422
    -2 22 -9 2559.92 177.438
    2 22 10 346.797 113.288
    -2 22 -10 384.414 137.589
    -2 -22 -10 428.301 95.0736
    2 22 11 300.116 110.097
    -2 -22 -11 338.727 96.0156
    -2 22 -11 532.235 154.725
    -2 22 -12 485.405 154.796
    -2 -22 -12 339.696 118.602
    -2 -22 -12 376.515 97.4041
    -2 -22 -13 365.993 100.18
    -2 -22 -13 466.672 93.6935
    -2 22 -13 705.506 154.656
    -2 -22 -14 -58.0744 78.4521
    -2 -22 -14 218.806 81.3292
    -2 22 -14 114.916 128.386
    -2 22 -15 190.003 114.202
    -2 22 -15 360.087 118.935
    2 23 -17 175.033 83.8097
    -2 23 17 -29.1057 92.3579
    2 -23 -17 -4.62693 106.243
    -2 23 16 -14.6849 104.444
    -2 -23 16 45.2941 79.2373
    -2 23 15 130.611 116.649
    -2 -23 15 171.346 88.6625
    -2 23 14 115.26 126.11
    -2 -23 14 50.1793 94.2912
    -2 23 13 1760.24 179.949
    -2 -23 13 1781.93 144.536
    -2 23 12 141.958 134.455
    -2 -23 12 140.767 95.143
    -2 23 11 3289.66 220.929
    -2 -23 11 3172.43 185.111
    -2 -23 10 981.648 110.082
    -2 23 9 1649.97 252.339
    -2 -23 9 1805.9 126.615
    -2 23 8 2051.07 229.57
    -2 -23 8 2350.83 134.721
    -2 23 8 1746.54 358.252
    -2 -23 7 2154.29 124.053
    -2 23 7 2047.57 345.756
    -2 23 7 2185.71 153.042
    2 23 -7 2259.49 234.153
    -2 23 7 2070.26 202.496
    -2 23 6 24.2493 116.943
    -2 23 6 248.562 81.8147
    -2 23 6 411.461 107.049
    -2 -23 6 133.092 57.1827
    -2 23 6 -11.1776 201.154
    2 23 -6 315.323 140.177
    -2 23 6 110.938 201.764
    -2 23 5 28765.9 1046.78
    -2 -23 5 27012 1052.19
    -2 23 5 27168.8 1078.43
    -2 23 5 28323.2 1047.88
    2 23 -5 26601.5 1153.45
    -2 23 4 1656.7 82.0474
    -2 23 4 1340.35 107.317
    2 23 -4 1459.27 164.826
    -2 23 4 1526.33 83.2674
    2 23 -3 36.1993 98.6205
    -2 23 3 22.1802 41.4339
    -2 23 3 64.3523 44.8093
    -2 23 3 -23.457 59.3267
    -2 23 2 24944.1 932.922
    -2 23 2 24541 928.785
    -2 -23 2 25654.7 939.187
    -2 23 2 25079.9 942.779
    -2 -23 2 25286 1006.6
    -2 -23 1 42822.4 1543.03
    -2 -23 1 43619.1 1597.62
    -2 23 1 41115.3 1543.37
    -2 23 1 40340.6 1533.18
    -2 23 1 41537 1537.44
    -2 23 0 148.626 47.2813
    -2 23 0 121.521 42.9601
    -2 23 0 78.5162 43.0403
    -2 -23 0 87.8252 72.1364
    2 23 0 184.104 77.1984
    -2 -23 0 112.464 50.1768
    2 23 0 117.008 38.9051
    -2 23 -1 5273.25 222.827
    -2 23 -1 5544.5 219.275
    2 23 1 5531.41 223.354
    -2 -23 -1 5402.54 276.911
    -2 -23 -1 5510.25 231.263
    2 23 1 5333.15 284.942
    -2 -23 -2 270.959 97.1118
    -2 23 -2 394.354 59.8002
    -2 23 -2 346.949 55.5912
    2 -23 2 354.11 139.029
    2 -23 2 328.913 44.5914
    2 23 2 298.736 148.963
    2 23 2 354.135 60.0884
    2 23 3 10345.5 408.992
    -2 23 -3 9918.5 392.157
    2 -23 3 9970.17 384.973
    2 -23 3 10173.9 535.065
    -2 23 -3 10184.1 397.472
    -2 23 -3 10438.1 541.515
    -2 23 -4 71.0052 145.03
    2 -23 4 155.439 143.547
    -2 23 -4 141.637 59.9203
    2 23 4 215.455 279.498
    2 -23 4 133.95 37.0211
    -2 -23 -4 159.514 36.0796
    -2 23 -4 124.271 64.5753
    2 23 4 59.3085 92.0431
    2 -23 5 9249.16 348.276
    -2 -23 -5 8751.88 346.544
    -2 23 -5 9297.39 362.987
    2 23 5 9144.2 407.161
    2 23 6 4735.35 288.245
    -2 -23 -6 4714.89 315.135
    -2 23 -6 5254.62 224.322
    -2 23 -7 2588.02 145.11
    2 23 7 2023.17 225.624
    -2 23 -8 6092.68 278.5
    -2 23 -9 351.431 120.661
    -2 -23 -10 204.415 89.4677
    -2 23 -10 -5.2081 133.776
    2 23 11 2934.58 184.026
    -2 -23 -11 2803.65 166.009
    -2 23 -12 317.117 155.336
    -2 -23 -12 214.119 89.8122
    -2 -23 -12 18.5227 107.581
    -2 -23 -13 119.103 85.7382
    -2 -23 -13 58.5862 88.7823
    -2 23 -13 88.3232 142.481
    -2 -23 -14 57.4431 74.4716
    -2 23 -14 122.942 126.532
    -2 23 -15 326.062 116.322
    -2 23 -15 518.899 123.969
    -2 24 17 -51.5436 85.1322
    2 -24 -17 -104.496 109.218
    2 -24 -16 135.653 137.628
    2 24 -16 483.823 100.116
    -2 -24 16 220.16 80.5438
    -2 24 16 223.875 106.465
    -2 24 15 -104.623 116.407
    -2 -24 15 82.7052 88.5503
    -2 -24 14 173.227 94.385
    -2 24 14 272.902 128.44
    -2 24 13 727.569 156.209
    -2 -24 13 948.689 121.92
    -2 24 12 153.556 136.9
    -2 -24 12 141.311 94.5323
    -2 24 11 979.411 158.535
    -2 -24 11 1150.55 120.017
    -2 -24 10 4595.24 227.341
    -2 24 10 4335.71 362.843
    -2 24 9 4008.53 322.003
    -2 -24 9 4152.15 205.66
    -2 24 8 719.984 190.34
    -2 24 8 784.985 312.075
    -2 -24 8 853.482 89.3255
    -2 24 7 6876.57 365.18
    2 24 -7 7078.21 423.127
    -2 24 7 7231.27 317.567
    -2 24 7 6262.52 540.538
    -2 -24 7 7232.32 301.274
    -2 24 6 5690.98 251.728
    -2 24 6 5718.29 286.845
    2 24 -6 5341.96 341.79
    -2 24 6 5575.62 240.32
    -2 -24 6 5286.29 235.281
    -2 24 6 5218.63 444.97
    -2 24 5 5325.78 233.851
    2 24 -5 5541.07 335.523
    -2 -24 5 5906.98 238.962
    -2 24 5 6097.91 271.791
    -2 24 5 5361.91 395.817
    -2 24 5 5520.94 232.571
    2 24 -4 125.501 104.002
    -2 24 4 273.893 48.534
    -2 24 4 111.602 72.2518
    -2 24 4 197.695 48.4515
    -2 24 3 19715.8 740.759
    2 24 -3 20193.6 830.204
    -2 24 3 19813.3 736.955
    -2 24 3 19413.5 756.75
    -2 24 2 89775.6 3306.76
    -2 24 2 89393.5 3310.77
    -2 -24 2 90892.4 3317.59
    -2 -24 2 90274.6 3388.45
    -2 24 2 88224.5 3321.15
    -2 24 1 24036.6 876.228
    -2 24 1 22270.5 886.176
    -2 -24 1 23692.7 886.237
    -2 -24 1 23555.4 940.931
    -2 24 1 23523.7 880.378
    -2 24 0 -25.6136 44.6679
    2 24 0 14.8499 39.0248
    -2 24 0 5.61091 41.4534
    2 24 0 56.7481 80.3854
    -2 24 0 -19.5437 49.0098
    -2 -24 0 6.68283 73.3043
    -2 -24 0 32.0552 51.1225
    2 24 1 8644.5 336.43
    -2 24 -1 8376.94 330.48
    -2 24 -1 8535.74 335.376
    -2 -24 -1 8729.79 344.608
    -2 -24 -1 8235.99 391.135
    2 24 1 8490.48 401.131
    -2 24 -2 617.481 60.2225
    2 24 2 554.675 66.6213
    -2 -24 -2 625.29 109.5
    2 24 2 621.483 153.944
    -2 24 -2 637.078 66.6485
    2 -24 2 508.493 51.1131
    2 24 3 12350.3 485.358
    2 -24 3 12655.4 621.335
    -2 24 -3 12170.2 468.702
    2 -24 3 11818.3 462.211
    -2 24 -3 12524.3 474.124
    -2 24 -4 344.197 152.968
    2 24 4 435.516 307.958
    2 -24 4 453.149 45.6277
    2 -24 4 391.066 163.182
    -2 24 -4 420.571 72.0654
    -2 24 -4 332.739 64.352
    2 24 4 368.69 97.4066
    -2 24 -5 102.129 63.539
    -2 -24 -5 226.66 43.5391
    2 -24 5 140.376 38.5051
    2 24 5 120.074 118.278
    -2 24 -6 4998.89 212.717
    -2 -24 -6 4557.65 193.292
    2 24 6 4492.02 282.195
    2 24 7 10972.8 547.778
    -2 24 -7 12353.2 481.558
    -2 24 -8 598.756 110.865
    -2 24 -9 224.996 118.369
    -2 -24 -9 308.213 83.4801
    -2 24 -10 139.815 135.185
    -2 -24 -10 210.378 88.0948
    2 24 11 315.32 114.749
    -2 -24 -11 309.261 94.5692
    -2 24 -11 498.698 156.024
    -2 24 -12 194.413 153.531
    -2 -24 -12 -60.1458 108.781
    -2 -24 -12 167.05 87.6331
    -2 24 -13 151.472 145.634
    -2 -24 -13 19.4248 88.1551
    -2 -24 -13 95.4677 81.8611
    -2 -24 -14 54.9185 75.4929
    -2 24 -14 255.922 132.767
    -2 24 -15 164.327 110.755
    -2 24 -15 249.953 115.731
    2 -25 -17 -145.12 110.151
    -2 -25 16 147.251 79.0824
    -2 25 16 139.584 103.47
    2 25 -16 178.858 94.9731
    2 -25 -16 -37.1252 130.378
    -2 25 15 332.303 122.424
    -2 -25 15 326.206 93.8168
    -2 -25 14 47.2804 93.2831
    -2 25 14 112.013 127.239
    -2 25 13 2106.58 191.233
    -2 -25 13 2216.03 157.181
    -2 25 12 128.388 141.242
    -2 -25 12 66.2939 95.5164
    -2 25 11 1228.08 166.85
    -2 -25 11 1186.06 123.555
    -2 25 10 289.472 246.266
    -2 -25 10 6.57725 86.1824
    -2 -25 9 264.185 89.6031
    -2 25 9 225.253 221.959
    -2 25 8 1032.33 196.157
    -2 -25 8 1064.74 96.8068
    -2 25 7 13292.1 577.078
    -2 25 7 12838.2 787.216
    -2 -25 7 13575.4 514.455
    2 25 -7 12804 640.148
    -2 25 7 12021.2 520.398
    -2 -25 6 4420.25 204.527
    -2 25 6 4745.49 210.273
    2 25 -6 4249.37 307.297
    -2 25 6 4695.02 225.918
    -2 25 6 4521.81 255.152
    -2 25 5 10445.1 439.717
    -2 -25 5 9689.27 409.359
    2 25 -5 9848.96 512.067
    -2 25 5 10972.5 407.259
    -2 25 5 10604.5 405.768
    -2 25 5 9110.52 563.19
    -2 25 4 100.929 149.882
    2 25 -4 28.182 106.758
    -2 25 4 188.92 50.4797
    -2 25 4 53.7664 72.9681
    -2 25 4 90.2891 49.3343
    -2 25 3 2511.26 104.827
    -2 25 3 2105.93 127.249
    2 25 -3 1984.56 178.965
    -2 25 3 2303.96 109.134
    -2 -25 2 16859.3 732.113
    -2 25 2 17351.2 655.036
    -2 25 2 16728.7 666.37
    -2 -25 2 16747.9 662.069
    -2 25 2 18055.7 650.753
    -2 25 1 7618.57 301.497
    -2 25 1 7828.53 309.923
    -2 -25 1 8028.16 309.55
    -2 25 1 7412.39 296.108
    -2 -25 1 8338.03 367.861
    2 25 0 1241.4 122.444
    -2 -25 0 1272.08 121.432
    -2 -25 0 1314.13 84.7909
    -2 25 0 1178.48 77.103
    -2 25 0 1337.33 71.6971
    -2 25 0 1217.75 78.3244
    2 25 0 1274.34 75.0397
    2 25 1 8412.71 338.817
    -2 25 -1 8682.12 332.48
    -2 25 -1 8600.55 337.42
    -2 -25 -1 8502.25 398.747
    2 25 1 8515.83 403.867
    -2 -25 -1 8543.22 348.164
    2 25 2 575.49 147.772
    2 25 2 828.483 72.0823
    2 -25 2 742.609 59.8656
    -2 25 -2 766.92 70.5686
    -2 -25 -2 794.455 116.998
    -2 25 -2 731.577 63.6853
    2 25 3 3680.96 178.599
    2 -25 3 3521.8 151.244
    -2 25 -3 3461.9 159.506
    -2 25 -3 3729.26 165.853
    2 25 4 772.736 111.056
    2 -25 4 1018.95 63.1383
    -2 25 -4 970.392 79.319
    -2 25 -4 1024.09 87.2099
    2 25 5 1511.08 153.727
    -2 -25 -5 1510.82 77.2582
    -2 25 -5 1580.82 101.756
    2 -25 5 1529.13 79.1863
    2 25 6 1482.79 183.593
    -2 -25 -6 1498.05 84.6184
    -2 25 -6 1629.72 108.967
    -2 25 -7 1803.27 123.157
    -2 -25 -7 1604.03 97.5997
    -2 -25 -8 1553.32 104.793
    -2 25 -8 1694.75 137.123
    -2 -25 -9 1085.66 99.2925
    -2 25 -9 1136.03 137.642
    -2 -25 -10 358.53 86.8827
    -2 25 -10 498.715 143.744
    -2 25 -11 855.497 160.413
    -2 -25 -11 639.823 97.3722
    2 25 11 502.533 119.713
    -2 -25 -12 135.244 107.92
    -2 25 -12 287.08 154.121
    -2 -25 -12 180.853 85.247
    2 25 12 194.678 101.226
    -2 25 -13 233.787 148.089
    -2 25 -14 -12.4941 128.318
    -2 -25 -14 -6.15807 76.2927
    -2 25 -14 191.98 136.273
    -2 25 -15 284.593 117.545
    -2 25 -15 170.462 111.947
    2 -26 -17 57.738 101.679
    2 26 -16 196.05 92.2565
    2 -26 -16 6.09659 128.894
    -2 26 16 23.7938 103.009
    -2 -26 16 130.518 79.3138
    -2 26 15 450.318 123.497
    -2 -26 15 631.062 99.1809
    -2 26 14 51.8081 123.078
    -2 -26 14 101.114 92.4276
    -2 26 13 746.592 148.733
    -2 -26 13 426.186 106.445
    -2 26 12 289.065 144.566
    -2 -26 12 143.422 95.3328
    -2 26 11 1112.28 163.51
    -2 -26 11 1281.76 124.44
    -2 -26 10 -46.7119 86.4448
    -2 26 10 143.282 237.421
    -2 -26 9 5696.42 262.375
    -2 26 9 5533.66 377.806
    -2 26 8 -5.17137 164.6
    -2 -26 8 34.2069 70.6971
    2 26 -7 2988.56 264.598
    -2 26 7 2616.69 167.837
    -2 -26 7 2683.89 145.595
    -2 26 7 2773.66 220.373
    -2 26 7 2215.76 356.513
    -2 26 6 22852.8 902.865
    2 26 -6 22017.9 978.367
    -2 -26 6 23263.5 860.651
    -2 26 6 21627.8 862.469
    -2 26 6 22480.1 857.918
    -2 26 5 31362.4 1173.15
    -2 -26 5 30603.2 1145.15
    -2 26 5 29876.9 1137.03
    -2 26 5 29254 1307.65
    -2 26 5 30353.8 1137.82
    2 26 -5 30806 1258.24
    -2 26 4 5496.63 370.801
    -2 26 4 5730.35 232.3
    -2 26 4 5561.2 259.057
    2 26 -4 5485.89 328.24
    -2 26 4 5928.04 230.255
    -2 26 3 10791.5 421.55
    -2 26 3 11010.4 417.199
    -2 26 3 11397.5 441.619
    -2 26 3 10977.7 556.693
    2 26 -3 11805.2 517.789
    -2 -26 3 10644 519.144
    -2 -26 2 4061.06 244.719
    -2 26 2 4230 172.746
    -2 26 2 3831.43 184.539
    -2 26 2 4214.62 167.267
    -2 -26 2 4176.26 181.476
    -2 26 1 1285.68 76.6268
    -2 26 1 1133.29 82.4258
    -2 26 1 1393.1 70.9154
    -2 -26 1 1238.25 85.0688
    -2 -26 1 1184.37 127.167
    -2 -26 0 193.209 59.4028
    2 26 0 144.134 87.0723
    -2 -26 0 157.716 86.794
    2 26 0 231.829 48.1318
    -2 26 0 133.31 48.1408
    -2 26 0 125.212 44.4735
    -2 26 0 136.946 51.2684
    2 26 1 1089.56 75.6902
    -2 26 -1 997.338 69.5685
    2 26 1 1159.36 136.026
    -2 -26 -1 1134.88 89.0302
    -2 26 -1 1102.2 76.2243
    -2 -26 -1 1110.26 125.144
    -2 -26 -2 227.631 94.3638
    2 26 2 144.342 60.2185
    2 26 2 211.351 132.896
    -2 26 -2 170.457 60.4442
    2 -26 2 174.386 48.1473
    -2 26 -2 165.632 52.2722
    2 -26 3 10774.2 423.286
    2 26 3 10776.9 445.739
    -2 26 -3 11106.8 427.917
    -2 26 -3 11425 434.185
    -2 26 -4 6966.19 279.391
    2 -26 4 6686.87 269.572
    2 26 4 6732.16 309.763
    -2 26 -4 7004.91 286.196
    2 26 5 406.785 126.735
    -2 26 -5 398.262 74.1291
    2 -26 5 423.011 48.934
    -2 26 -5 364.118 79.5558
    2 26 6 123.347 146.71
    -2 26 -6 5.13867 71.3239
    2 26 7 18.6099 166.731
    -2 26 -7 74.2497 87.3193
    -2 -26 -7 198.894 58.0651
    -2 -26 -8 4328.23 197.149
    -2 26 -8 4856.78 227.108
    -2 26 -9 5071.41 246.395
    -2 -26 -9 4476.19 207.87
    -2 -26 -10 1330.77 110.913
    -2 26 -10 1749.63 164.984
    -2 26 -11 664.915 155.601
    2 26 11 563.854 121.531
    -2 -26 -11 524.865 91.747
    2 26 12 206.467 103.076
    -2 -26 -12 -131.307 111.468
    -2 26 -12 109.919 150.07
    -2 -26 -13 215.304 100.529
    -2 26 -13 124.771 147.031
    -2 -26 -14 3.04593 73.4314
    -2 26 -14 156.077 129.981
    -2 26 -14 141.339 132.714
    -2 26 -15 96.65 110.039
    -2 26 -15 109.716 114.049
    -2 27 16 223.088 103.226
    2 -27 -16 42.7412 128.108
    2 27 -16 231.361 93.2878
    -2 -27 16 238.899 80.5101
    -2 27 15 414.204 121.779
    -2 -27 15 196.666 88.4406
    -2 27 14 267.589 129.256
    -2 -27 14 249.65 94.6224
    -2 27 13 236.786 139.682
    -2 -27 13 -32.0731 96.2451
    -2 27 12 191.008 140.392
    -2 -27 12 9.93676 93.1263
    -2 -27 11 425.602 104.306
    -2 27 11 486.649 145.344
    -2 27 10 14.5142 230.81
    -2 -27 10 -56.4201 87.5796
    -2 27 9 273.243 205.154
    -2 -27 9 139.56 86.6716
    -2 -27 8 344.964 78.3985
    -2 27 8 226.705 172.352
    -2 27 7 2324.11 162.068
    -2 -27 7 2596.47 139.802
    -2 27 7 2514.44 214.329
    -2 27 7 2067.69 354.337
    -2 27 6 460.358 88.3454
    -2 27 6 186.983 126.574
    2 27 -6 330.552 155.75
    -2 -27 6 159.589 66.5728
    -2 27 5 366.278 68.6401
    -2 -27 5 276.021 62.0308
    2 27 -5 315.904 148.842
    -2 27 5 427.931 80.087
    -2 27 5 225.418 104.696
    -2 27 4 2460.02 250.569
    -2 27 4 2461.67 119.351
    -2 27 4 2626.21 119.836
    2 27 -4 3030.44 221.479
    -2 27 4 2644.24 150.278
    -2 27 3 15901.1 576.052
    -2 27 3 15318.2 580.323
    2 -27 -3 14493.8 745.811
    2 27 -3 14857.7 672.129
    -2 -27 3 13904.8 676.25
    -2 27 3 14327 713.904
    -2 27 3 14635.6 598.713
    -2 27 2 8173.51 318.262
    -2 -27 2 8781.12 406.747
    -2 27 2 8338.35 450.602
    -2 27 2 8088.01 332.454
    -2 27 2 8104.93 312.637
    -2 27 1 31774.9 1194.51
    -2 27 1 31818.7 1199.91
    -2 -27 1 32958.2 1274.95
    -2 -27 1 33040 1209.7
    2 27 -1 32191.3 1204.81
    -2 27 1 32489.7 1210.17
    2 27 0 2523.17 119.148
    -2 -27 0 2405.37 175.288
    2 27 0 2448.21 173.713
    -2 -27 0 2542.23 128.904
    -2 27 0 2442.65 118.156
    -2 27 0 2454.3 123.283
    -2 27 0 2344.02 111.151
    -2 27 -1 10022.6 387.257
    -2 27 -1 10117.3 393.457
    2 27 1 9977.44 465.577
    -2 -27 -1 10096.6 460.144
    2 27 1 10122.7 396.939
    -2 -27 -1 10003.5 406.368
    -2 27 -2 4850.73 199.536
    -2 -27 -2 4161.89 267.396
    2 27 2 4468.16 304.789
    2 -27 2 4804.82 201.55
    2 27 2 4862 212.165
    -2 27 -2 4950.49 206.843
    2 27 3 14407 583.192
    -2 27 -3 14855.9 564.035
    -2 27 -3 14848.9 570.158
    2 -27 3 14672.6 561.222
    2 27 4 689.807 110.446
    -2 27 -4 738.623 81.8263
    2 -27 4 705.726 56.9468
    -2 27 -4 614.26 72.7717
    2 27 5 13200.6 587.405
    -2 27 -5 14423.7 551.714
    2 -27 5 13875.1 532.643
    -2 27 -5 14120.6 543.679
    2 27 6 1241.98 172.923
    -2 27 -6 1496.44 108.957
    2 27 7 1683.24 212.78
    -2 27 -7 1625.53 122.756
    -2 -27 -8 1783.16 108.18
    -2 27 -8 1871.4 141.226
    -2 -27 -9 412.723 82.0083
    -2 27 -9 424.277 126.718
    -2 27 -10 2812.48 199.553
    -2 27 -11 188.929 147.817
    2 27 11 415.623 120.26
    -2 27 -12 -11.7539 149.438
    -2 -27 -12 -113.045 111.483
    2 27 12 146.244 102.752
    -2 27 -13 426.253 152.009
    -2 -27 -13 365.334 102.231
    -2 -27 -14 27.5927 79.8129
    -2 27 -14 222.393 137.416
    -2 27 -14 58.631 131.556
    -2 27 -15 69.2789 112.41
    -2 27 -15 54.1584 106.793
    2 -28 -16 -30.0572 130.178
    -2 28 16 72.062 104.358
    -2 -28 16 88.1594 75.2736
    2 28 -16 160.636 89.2367
    -2 28 15 245.673 117.241
    -2 -28 15 210.77 88.1433
    2 28 -15 259.837 101.643
    -2 -28 14 240.948 95.0572
    -2 28 14 360.17 127.188
    -2 28 13 418.469 148.739
    -2 -28 13 278.475 104.745
    -2 28 12 506.005 154.798
    -2 -28 12 314.946 102.76
    -2 28 11 791.897 155.311
    -2 -28 11 564.644 109.079
    -2 -28 10 1222.76 119.249
    -2 28 9 607.977 211.512
    -2 -28 9 583.593 97.1712
    -2 28 8 42.5241 183.228
    -2 -28 8 1.87621 71.9903
    -2 28 7 1033.2 171.415
    -2 -28 7 1037.58 93.1835
    -2 28 7 1093.17 129.178
    -2 28 7 992.706 302.125
    -2 28 6 349.471 120.744
    -2 28 6 418.783 88.0623
    2 28 -6 399.915 143.141
    -2 -28 6 382.8 67.7767
    -2 28 6 631.02 123.036
    -2 28 5 924.361 115.058
    -2 -28 5 794.228 75.9519
    2 28 -5 901.318 157.465
    -2 28 5 760.93 87.8699
    -2 28 5 678.106 74.5577
    2 -28 -4 268.915 158.216
    2 28 -4 376.646 129.491
    -2 28 4 11.2537 56.0193
    -2 -28 4 228.099 57.4825
    -2 28 4 297.739 54.0332
    -2 28 4 235.134 81.7928
    -2 28 4 312.06 153.88
    2 28 -3 6380.42 337.299
    -2 28 3 5311.43 366.739
    -2 -28 3 5532.66 332.21
    -2 28 3 6001.42 260.628
    2 -28 -3 6051.31 403.339
    -2 28 3 5918.97 237.889
    -2 28 3 5998.09 233.039
    -2 28 2 812.947 170.249
    -2 28 2 1008.79 83.315
    2 -28 -2 816.301 187.938
    -2 28 2 915.997 60.5647
    -2 28 2 1083.66 67.4288
    -2 -28 2 1012.22 133.823
    -2 28 1 10310.3 382.493
    -2 -28 1 9794.17 459.599
    -2 28 1 9681.6 398.651
    -2 28 1 9966.45 388.305
    -2 -28 1 10108.8 399.479
    2 28 -1 9876.63 393.804
    -2 28 0 6429.3 278.512
    -2 28 0 6821.4 272.121
    2 28 0 6894.88 276.273
    -2 -28 0 6901.57 284.645
    -2 28 0 6874.1 266
    -2 -28 0 6596.27 337.397
    2 28 0 6773.47 336.809
    -2 28 -1 8239.91 323.863
    -2 -28 -1 8071.26 337.968
    -2 -28 -1 7922.91 391.303
    2 28 1 7935.87 396.164
    -2 28 -1 7997.3 316.78
    2 28 1 8352.08 328.083
    2 28 2 -2.8181 60.7537
    -2 28 -2 41.1925 51.589
    -2 -28 -2 -19.1617 96.4714
    -2 28 -2 41.4427 58.8875
    2 -28 2 13.4465 50.2015
    2 28 2 -42.4929 132.299
    2 28 3 19270.7 722.649
    -2 28 -3 18129.5 700.334
    -2 -28 -3 16897.2 785.664
    2 -28 3 18411.6 699.807
    -2 28 -3 18832.9 707.726
    -2 28 -4 2869.94 143.869
    2 -28 4 3074.07 134.972
    -2 28 -4 2956.52 151.259
    2 28 4 2761.75 176.709
    2 28 5 1989.11 178.384
    -2 28 -5 2034.35 119.895
    2 -28 5 2075.91 102.237
    -2 28 -5 1982.69 127.554
    -2 28 -6 6.74644 83.0083
    2 28 6 99.6102 152.389
    -2 28 -6 -9.21705 74.119
    2 28 7 3208.75 268.517
    -2 28 -7 3643.65 184.902
    -2 28 -8 9150.85 388.687
    -2 28 -9 2468.74 175.057
    -2 28 -10 4720.86 260.218
    2 28 11 455.815 122.477
    -2 28 -11 125.48 144.215
    2 28 12 123.261 102.115
    -2 28 -12 34.7534 147.105
    -2 -28 -12 -108.682 110.413
    -2 -28 -13 52.2786 95.8776
    -2 28 -13 74.8513 141.778
    -2 28 -13 87.0516 150.903
    -2 28 -14 47.9646 126.064
    -2 28 -14 203.123 138.245
    -2 28 -15 300.749 116.957
    2 -29 -16 60.1799 130.013
    -2 29 16 148.786 100.82
    -2 -29 16 243.565 76.9486
    -2 29 15 284.523 118.921
    -2 -29 15 267.122 87.7412
    2 29 -15 219.319 97.7622
    -2 29 14 517.006 134.058
    -2 -29 14 299.985 99.0133
    -2 29 13 975.207 157.689
    -2 -29 13 1038.91 124.304
    -2 29 12 258.093 150.33
    -2 -29 12 112.888 99.9191
    -2 -29 11 1346.11 132.047
    -2 29 11 1535.01 177.248
    -2 -29 10 225.024 92.8893
    -2 29 9 579.476 233.679
    -2 -29 9 855.46 105.362
    -2 29 8 659.093 186.609
    -2 -29 8 872.541 96.3649
    -2 29 7 1790 196.749
    -2 -29 7 2341.28 130.17
    -2 29 7 1919.06 153.783
    2 29 -6 1391.4 183.609
    -2 -29 6 1273.6 95.9632
    -2 29 6 1314.41 109.746
    -2 29 6 1535.98 146.419
    -2 29 6 1031.24 147.374
    -2 29 5 1989.91 120.825
    -2 -29 5 1919.67 113.627
    -2 29 5 1877.35 151.027
    -2 29 5 2068.13 111.028
    2 29 -5 2076.91 205.959
    -2 29 4 55.3571 80.1291
    -2 29 4 167.256 149.002
    -2 29 4 56.397 58.3838
    -2 -29 4 65.9136 61.0811
    -2 29 4 238.166 53.4675
    2 29 -4 130.031 120.078
    -2 -29 3 3437.18 248.451
    -2 29 3 3601.33 154.607
    -2 29 3 3595.09 148.882
    2 -29 -3 3260.09 297.522
    -2 29 3 3337.87 285.463
    -2 29 3 3883.67 181.13
    -2 -29 2 190.056 98.0789
    2 -29 -2 228.731 152.677
    -2 29 2 274.75 42.6922
    -2 29 2 293.23 50.1236
    -2 29 2 343.424 66.1125
    -2 29 2 200.497 135.249
    -2 29 1 3598.65 145.468
    -2 -29 1 3613.35 164.839
    -2 29 1 3520.29 152.748
    -2 -29 1 3434.16 221.127
    2 -29 -1 3366.7 289.629
    2 29 -1 3327.59 157.864
    -2 29 1 3418.11 163.387
    -2 29 0 7131.31 280.275
    2 29 0 7128.52 292.322
    -2 29 0 7208.47 295.646
    -2 -29 0 7206.91 357.834
    2 29 0 7493.34 355.217
    -2 29 0 7062.37 287.162
    -2 -29 0 7456.69 301.929
    -2 29 -1 5205.41 212.628
    2 29 1 5019.72 215.888
    2 29 1 4929.86 286.012
    -2 -29 -1 4901.6 228.494
    -2 -29 -1 4697.57 276.586
    -2 29 -1 4990.29 204.354
    2 29 2 220.829 141.245
    -2 29 -2 198.169 62.3907
    2 29 2 213.948 66.6149
    -2 -29 -2 163.204 104.241
    -2 29 -2 227.634 55.1136
    2 29 3 844.174 97.8072
    -2 -29 -3 572.095 130.789
    2 -29 3 766.259 67.6454
    -2 29 -3 745.614 81.7904
    -2 29 -3 814.285 72.6861
    2 -29 4 2882 135.444
    2 29 4 3043.13 184.242
    -2 29 -4 3060.24 153.622
    -2 29 -4 2936.98 144.253
    2 29 5 3723.26 227.573
    2 -29 5 3590.27 158.956
    -2 29 -5 3840.87 183.438
    -2 29 -5 3588.43 172.564
    -2 29 -6 709.884 89.5228
    -2 29 -6 684.06 97.7894
    2 29 6 692.803 168.518
    2 29 7 6432.74 377.777
    -2 29 -7 6696.65 291.397
    -2 29 -8 3435.18 194.733
    2 29 8 4025.41 314.32
    -2 29 -9 587.243 124.77
    -2 29 -10 4560.59 253.789
    2 29 11 1820.69 159.187
    -2 29 -11 2008 186.292
    -2 29 -12 54.1676 149.97
    -2 29 -12 302.779 156.578
    2 29 12 288.329 107.494
    -2 29 -13 54.2664 140.166
    -2 -29 -13 -16.0237 90.3082
    -2 29 -13 158.779 147.796
    -2 29 -14 100.057 133.296
    -2 29 -14 72.5262 126.343
    -2 29 -15 194.341 113.998
    2 -30 -16 106.441 128.653
    -2 30 16 407.329 108.147
    -2 30 15 281.118 117.621
    -2 -30 15 273.539 86.934
    2 30 -14 805.476 113.182
    -2 30 14 697.367 139.332
    -2 -30 14 618.446 104.969
    -2 30 13 1281.62 168.05
    -2 -30 13 1272.23 129.246
    -2 -30 12 441.25 107.833
    -2 30 12 437.066 154.784
    -2 30 11 3139.65 231.574
    -2 -30 11 3576.98 197.383
    -2 -30 10 458.076 97.8506
    -2 30 9 4200.64 336.941
    -2 -30 9 4240.64 217.045
    -2 -30 8 5257.96 242.012
    -2 30 8 4816.97 330.614
    -2 30 7 623.981 157.475
    -2 -30 7 700.044 82.9448
    -2 30 7 575.502 122.639
    -2 30 6 115.859 121.221
    -2 30 6 325.422 86.7983
    -2 -30 6 236.757 66.7541
    2 30 -6 121.106 131.477
    2 30 -5 133.18 129.215
    -2 30 5 103.769 65.0776
    -2 -30 5 155.757 61.5004
    -2 30 5 162.149 85.6066
    -2 30 5 181.326 99.1104
    -2 -30 4 21123.9 826.712
    2 30 -4 22676.8 937.026
    -2 30 4 21734.5 814.273
    -2 30 4 21686.5 812.193
    -2 30 4 21699.9 844.632
    -2 -30 3 -12.2213 111.533
    -2 30 3 149.879 43.9011
    -2 30 3 89.8118 68.6648
    2 -30 -3 -9.21606 155.775
    -2 30 3 134.048 149.916
    -2 30 3 -0.73316 47.442
    -2 -30 2 7229.93 372.663
    -2 30 2 7109.74 282.827
    -2 30 2 7176.03 276.469
    2 -30 -2 7229.36 446.27
    -2 30 2 7216.94 301.682
    -2 30 2 7174.52 419.634
    -2 -30 1 323.331 108.278
    2 -30 -1 286.856 154.61
    -2 30 1 333.971 45.5068
    -2 -30 1 382.947 68.4594
    -2 30 1 345.506 63.1867
    2 30 -1 404.435 58.0878
    -2 30 1 381.978 55.5541
    -2 30 0 5605.21 230.985
    2 30 0 5585.9 297.906
    -2 30 0 5641.42 240.692
    2 30 0 5651.23 236.182
    -2 -30 0 5862.63 248.525
    2 -30 0 5550.46 372.015
    -2 -30 0 5627 302.637
    -2 30 0 5508.16 223.463
    -2 30 -1 11076.5 431.533
    2 30 1 11416 445.88
    2 30 1 11104.2 518.893
    -2 -30 -1 11638.1 457.599
    2 -30 1 11392.5 591.233
    -2 30 -1 11360.7 439.147
    -2 -30 -1 10838.4 514.006
    -2 30 -2 551.856 68.5173
    -2 30 -2 553.498 61.5742
    -2 -30 -2 473.621 114.984
    2 30 2 621.396 153.826
    2 30 2 566.713 77.1362
    2 -30 3 4144.21 183.181
    2 30 3 4425.46 208.654
    -2 30 -3 4269.51 191.349
    -2 -30 -3 3772.7 261.617
    -2 30 -3 4183.31 182.23
    -2 30 -4 4923.67 213.563
    2 -30 4 4975.59 208.445
    2 30 4 4737.57 248.792
    -2 30 -4 5060.38 223.328
    -2 30 -5 599.309 91.4815
    2 30 5 722.065 135.747
    2 -30 5 585.238 62.8244
    -2 30 -5 464.781 80.6861
    2 30 6 4263.35 285.955
    -2 30 -6 4897.06 227.4
    -2 30 -6 4680.97 215.386
    -2 30 -7 5749.08 263.019
    2 30 7 5664.25 355.312
    -2 30 -7 6031.06 274.483
    2 30 8 3622.93 305.797
    -2 30 -8 3668.9 200.757
    -2 30 -9 279.695 118.174
    -2 30 -10 218.598 132.289
    2 30 11 165.824 119.586
    -2 30 -11 168.796 142.17
    -2 30 -12 548.158 152.398
    -2 30 -12 521.705 165.606
    2 30 12 572.35 112.441
    -2 -30 -13 40.6391 94.19
    -2 30 -13 182.724 149.798
    -2 30 -13 121.414 139.61
    -2 30 -14 -104.367 123.477
    -2 30 -14 126.415 133.119
    2 -31 -16 -94.2849 126.739
    -2 31 16 193.308 100.829
    -2 31 15 253.929 114.773
    -2 -31 15 39.0815 80.2821
    -2 31 14 522.199 136.463
    -2 -31 14 495.746 104.464
    -2 -31 13 443.58 109.468
    -2 31 13 370.208 142.653
    -2 31 12 789.553 158.575
    -2 -31 12 525.916 112.24
    -2 -31 11 2334.29 161.904
    -2 -31 10 328.855 95.2897
    -2 31 9 138.277 208.36
    -2 -31 9 174.551 90.6199
    -2 -31 8 806.815 99.6399
    -2 31 8 688.437 201.512
    -2 31 7 -119.153 153.13
    -2 -31 7 36.3085 70.5912
    -2 31 7 -123.45 113.322
    2 31 -6 453.655 156.102
    -2 31 6 539.359 93.7288
    -2 -31 6 479.924 77.2489
    -2 31 6 399.586 130.706
    2 31 -5 1350.54 178.904
    -2 31 5 1247.52 109.94
    -2 -31 5 1333.69 95.7505
    -2 31 5 1362.14 131.563
    -2 31 5 1323.78 92.5206
    -2 -31 4 18569.9 717.538
    -2 31 4 18593.1 701.122
    -2 31 4 18387.7 702.81
    2 31 -4 20002.1 830.209
    -2 31 4 18727.3 735.817
    -2 31 3 2520.47 120.401
    -2 -31 3 2685.52 220.932
    -2 31 3 2586.56 113.734
    -2 31 3 2654.35 147.345
    -2 31 2 2491.36 105.505
    -2 31 2 2315.37 238.71
    -2 31 2 2383.81 132.681
    2 -31 -2 2148.87 248.326
    -2 -31 2 2235.53 190.884
    -2 31 2 2261.72 112.536
    -2 31 1 12567.5 497.369
    2 31 -1 12558.1 491.845
    2 -31 -1 11835.7 638.037
    -2 -31 1 13030.6 498.644
    -2 31 1 12251.1 482.268
    -2 -31 1 12315.9 564.68
    2 31 -1 12376.4 556.997
    -2 31 1 12770.5 475.47
    2 31 0 425.749 61.4832
    -2 31 0 403.621 60.2299
    2 -31 0 615.583 168.601
    2 31 0 339.559 113.123
    -2 31 0 401.167 51.3825
    -2 -31 0 470.392 80.8244
    -2 -31 0 380.225 105.78
    -2 31 0 436.078 66.5912
    -2 31 -1 5938.98 234.178
    2 31 1 5979.38 250.316
    -2 -31 -1 5594.31 262.739
    -2 -31 -1 5689.79 315.665
    2 31 1 5414.47 317.035
    -2 31 -1 5851.77 242.25
    2 31 2 2982.97 257.006
    -2 -31 -2 2852.77 222.407
    -2 31 -2 3703.05 162.807
    -2 31 -2 3416.66 152.16
    2 31 2 3546.53 171.754
    2 31 3 285.231 85.2755
    2 -31 3 256.85 61.4888
    -2 -31 -3 130.399 114.953
    -2 31 -3 240.794 70.563
    -2 31 -3 227.542 61.3287
    2 31 4 1738.93 149.118
    2 -31 4 1844.15 103.56
    -2 31 -4 1891.28 119.442
    -2 31 -4 1917.57 109.979
    -2 -31 -4 1627.75 185.199
    2 31 5 13957.3 619.443
    -2 31 -5 15176.6 581.435
    -2 31 -5 14640.6 571.352
    -2 31 -6 1833.57 132.368
    -2 31 -6 1716.74 122.044
    2 31 6 2099.39 207.358
    2 31 7 1361.02 222.448
    -2 31 -7 1249.03 125.536
    -2 31 -7 1207.74 115.433
    2 31 8 1021.29 227.732
    -2 31 -8 820.632 118.416
    -2 31 -8 1088.35 132.681
    -2 31 -9 773.452 131.012
    -2 31 -9 1042.21 144.822
    -2 31 -10 90.4154 127.398
    -2 31 -10 131.614 138.219
    2 31 11 396.958 123.784
    -2 31 -11 248.913 151.295
    -2 31 -11 228.222 140.557
    -2 31 -12 219.417 145.338
    2 31 12 157.623 106.673
    -2 31 -12 232.882 156.97
    -2 31 -13 10.2318 135.047
    -2 -31 -13 40.4228 94.4734
    -2 31 -13 140.788 148.078
    -2 31 -14 162.115 131.602
    -2 31 -14 13.175 119.445
    2 -32 -16 5.77685 124.427
    -2 32 16 6.53913 95.0479
    -2 32 15 585.604 125.731
    -2 -32 15 400.365 93.9613
    -2 32 14 576.335 140.891
    -2 -32 14 726.059 105.601
    -2 32 13 970.373 162.712
    -2 -32 13 1279.18 130.739
    -2 32 12 1285.58 172.096
    -2 -32 12 1023.88 125.139
    -2 -32 11 367.218 106.941
    -2 -32 10 2.4242 89.303
    -2 -32 9 31.5916 85.7936
    -2 32 9 -60.291 221.208
    -2 32 8 5.54645 177.935
    -2 -32 8 107.227 82.3452
    -2 32 7 248.733 158.49
    -2 -32 7 210.557 81.5454
    -2 32 7 285.405 122.202
    -2 32 6 6491.39 332.288
    -2 -32 6 6935.12 286.646
    -2 32 6 6318.08 284.18
    -2 32 5 1457.55 120.935
    -2 -32 5 1688.82 107.101
    2 32 -5 1645.95 192.402
    -2 32 5 1615.1 144.869
    -2 32 5 1542.61 101.259
    -2 32 4 8490.6 330.483
    -2 32 4 8013.43 328.724
    -2 -32 4 8357.76 344.508
    -2 32 4 8884.94 367.305
    2 32 -4 9255.12 454.315
    -2 32 3 17644 664.398
    -2 32 3 17687.3 670.286
    -2 -32 3 16784 782.644
    -2 32 3 18528.6 698.799
    -2 32 2 -20.5336 39.6864
    -2 32 2 -140.876 54.83
    -2 -32 2 -44.2442 100.454
    -2 32 2 18.4135 64.12
    -2 32 1 2022.35 104.308
    2 32 -1 2030.29 171.541
    2 32 -1 2025.9 113.103
    -2 -32 1 2077 120.185
    -2 -32 1 1868.92 169.903
    -2 32 1 2150.28 94.7894
    -2 32 1 1946 118.852
    -2 -32 0 7428.69 377.432
    -2 32 0 7340.43 290.712
    -2 -32 0 7808.13 319.928
    -2 32 0 7575.42 299.835
    2 32 0 7526.57 308.215
    2 32 0 7204.95 372.253
    -2 32 0 7486.21 311.61
    -2 32 -1 181.731 52.2841
    -2 32 -1 162.912 62.9246
    -2 -32 -1 180.353 106.993
    -2 -32 -1 144.207 82.9727
    2 32 1 170.495 61.3983
    2 32 1 240.001 118.279
    -2 32 -1 180.238 58.9883
    -2 32 -2 719.016 75.7095
    2 32 2 724.542 87.9032
    -2 -32 -2 661.055 126.281
    -2 32 -2 740.104 65.9701
    2 32 2 652.717 160.444
    -2 32 -3 8014.24 318.467
    2 32 3 8122.97 346.671
    2 -32 3 7976.52 323.871
    -2 32 -3 8474.96 329.682
    -2 -32 -3 7614.06 411.232
    -2 32 -4 -24.4064 74.275
    2 -32 4 -9.9565 56.0082
    2 32 4 -32.0666 101.208
    -2 32 -4 -32.0352 64.3897
    -2 32 -5 818.372 89.6001
    -2 32 -5 886.592 98.8851
    -2 32 -6 80.9569 80.4764
    2 32 6 227.428 159.589
    -2 32 -6 102.47 87.4632
    2 32 7 1633.07 228.229
    -2 32 -7 1667.54 128.302
    -2 32 -7 1698.31 141.858
    2 32 8 306.386 210.714
    -2 32 -8 633.558 122.723
    -2 32 -8 564.414 108.716
    -2 32 -9 6699.59 319.633
    -2 32 -9 6488.63 305.802
    -2 32 -10 100.309 126.782
    -2 32 -10 44.3815 134.138
    2 32 11 513.955 125.94
    -2 32 -11 332.298 151.146
    -2 32 -11 163.113 137.254
    -2 32 -12 132.549 151.788
    2 32 12 95.5579 105.409
    -2 32 -12 251.11 142.002
    -2 32 -13 219.301 135.013
    -2 -32 -13 106.29 102.537
    -2 32 -13 291.054 147.667
    -2 32 -14 136.294 127.384
    -2 32 -14 39.9655 118.649
    2 -33 -16 33.89 120.073
    -2 33 16 375.645 105.285
    -2 -33 15 1189.48 111.635
    -2 33 15 1314.87 140.692
    -2 33 14 244.051 131.095
    -2 -33 14 388.698 98.0833
    -2 33 13 1033.85 164.574
    -2 -33 13 1348.43 128.908
    -2 -33 12 708.88 119.375
    -2 33 12 889.945 164.8
    -2 -33 11 15.4059 96.9252
    -2 -33 10 202.51 95.5565
    -2 33 9 329.801 236.34
    -2 -33 9 359.671 102.981
    -2 33 8 509.576 197.621
    -2 -33 8 899.958 102.543
    -2 -33 7 11350.6 459.054
    -2 33 7 10821.2 523.296
    -2 33 6 898.089 151.065
    -2 -33 6 1038.66 94.6178
    -2 33 6 1008.51 111.243
    -2 -33 5 3362.6 164.156
    -2 33 5 3197.91 197.012
    -2 33 5 3321.69 173.108
    -2 33 5 3054.12 154.514
    2 33 -5 3431.88 265.373
    -2 33 4 2449.11 127.857
    -2 -33 4 2534.22 140.598
    2 33 -4 2806.36 232.561
    -2 33 4 2709.8 165.35
    -2 33 4 2810.96 126.59
    -2 33 3 2056.49 109.209
    -2 -33 3 1813.38 197.893
    -2 33 3 2001.37 138.709
    -2 33 2 2886.82 134.651
    -2 33 2 2962.22 125.513
    -2 -33 2 2893.66 220.061
    -2 33 2 3205.32 159.371
    2 33 -1 59.7306 56.8931
    2 33 -1 149.574 103.66
    -2 33 1 164.554 65.1255
    -2 33 1 143.657 41.1569
    -2 33 1 160.159 51.2103
    -2 -33 1 159.018 69.442
    -2 -33 1 41.2208 96.1258
    -2 33 0 550.593 73.7752
    2 33 0 567.429 118.197
    2 33 0 565.388 68.2829
    -2 33 0 503.808 63.4328
    -2 33 0 433.842 51.655
    -2 -33 0 589.583 87.9672
    -2 -33 0 482.121 114.22
    -2 -33 -1 15589.4 700.902
    -2 33 -1 16083.1 609.946
    2 33 1 14918.4 701.346
    -2 -33 -1 16143.6 641.951
    2 33 1 16329.3 628.974
    -2 33 -1 16256.3 618.761
    -2 33 -1 16435.6 630.819
    -2 33 -2 1449.1 86.1718
    -2 -33 -2 1375.07 157.255
    2 33 2 1483.64 110.104
    -2 33 -2 1567.48 99.5607
    -2 -33 -3 2525.83 219.462
    2 -33 3 2694.28 139.414
    2 33 3 2736.45 162.733
    -2 33 -3 2805.93 145.236
    -2 33 -3 2699.73 132.515
    -2 33 -4 93.9093 64.8398
    2 -33 4 164.224 60.9874
    -2 33 -4 84.9891 73.1402
    2 33 4 -60.0925 108.021
    -2 33 -5 8412.04 345.113
    2 33 5 8319.03 401.47
    -2 33 -5 8653.86 357.012
    -2 33 -6 2477.82 145.181
    -2 33 -6 2705.29 157.355
    2 33 6 2214.17 222.251
    2 33 7 8666.12 476.038
    -2 33 -7 9340.9 386.429
    -2 33 -7 9491.81 399.575
    2 33 8 159.087 210.936
    -2 33 -8 140.979 113.011
    -2 33 -8 33.3783 100.068
    -2 33 -9 1113.08 136.873
    -2 33 -9 1238.8 148.887
    -2 33 -10 165.782 125.002
    -2 33 -10 184.399 137.525
    2 33 11 1445.17 151.363
    -2 33 -11 1634.4 164.559
    -2 33 -11 1446.76 177.943
    2 33 12 296.254 109.403
    -2 33 -12 246.338 156.249
    -2 33 -12 222.161 140.302
    -2 -33 -13 -28.4238 92.2498
    -2 33 -13 158.418 145.38
    -2 33 -13 101.967 129.681
    -2 33 -14 103.597 126.269
    -2 33 -14 14.0201 110.976
    2 -34 -16 358.53 141.099
    -2 34 16 696.528 106.576
    -2 34 15 652.17 122.745
    -2 -34 15 506.36 91.5269
    -2 -34 14 148.225 89.5068
    -2 34 14 180.267 128.008
    -2 34 13 437.3 146.163
    -2 -34 13 293.754 103.325
    -2 -34 12 792.51 118.043
    -2 34 12 944.458 165.599
    -2 -34 11 134.533 101.859
    -2 -34 10 262.73 99.418
    -2 34 9 10843.9 611.22
    -2 -34 9 12602.7 506.185
    -2 34 8 -11.56 191.271
    -2 -34 8 422.988 92.3195
    -2 34 7 1791.25 213.886
    -2 -34 7 1859.47 128.126
    -2 34 6 3151.71 212.471
    -2 -34 6 2791.26 150.89
    2 34 -5 449.533 154.405
    -2 34 5 404.342 75.0974
    -2 -34 5 292.342 74.5737
    -2 34 5 617.122 109.898
    -2 34 5 198.924 111.749
    -2 34 4 5110.13 220.068
    -2 34 4 5373.52 257.632
    -2 -34 4 5378.62 236.568
    -2 34 4 5344.01 219.179
    -2 -34 3 8088.72 436.039
    -2 34 3 8530.16 353.553
    -2 34 3 8272.93 321.611
    -2 34 3 8013.57 315.422
    -2 34 2 5985.39 237.78
    -2 34 2 6077.65 246.237
    -2 34 2 6519.33 272.936
    -2 -34 2 6295.79 345.372
    -2 34 1 2522.86 111.43
    -2 -34 1 2722.68 206.16
    2 34 -1 2637.89 134.582
    -2 34 1 2665.13 122.995
    -2 -34 1 2322.2 142.292
    2 34 -1 2701.45 201.564
    -2 34 1 2312.2 139.046
    -2 34 0 558.927 52.5127
    2 34 0 575.984 121.076
    -2 -34 0 585.177 121.616
    -2 34 0 550.279 75.8034
    2 34 0 584.897 71.3292
    -2 -34 0 708.987 94.4892
    -2 34 0 543.297 63.7187
    2 34 1 1463.94 169.935
    -2 34 -1 1525.75 96.1268
    2 34 1 1627.77 106.242
    -2 34 -1 1583.25 106.17
    -2 -34 -1 1332.94 160.029
    -2 34 -1 1484.58 84.8239
    -2 34 -2 1219.1 77.9204
    -2 -34 -2 979.527 146.288
    -2 34 -2 1132.19 87.8095
    2 34 2 842.641 172.532
    2 34 2 1064.03 103.05
    -2 34 -3 8757.16 346.513
    2 34 3 8809.26 377.127
    2 -34 3 8574.77 356.313
    -2 34 -3 8902.98 357.344
    2 -34 4 332.849 67.7594
    -2 34 -4 350.034 82.0085
    -2 34 -4 364.842 68.9094
    2 34 4 288.285 110.49
    2 34 5 1049.33 157.391
    -2 34 -5 934.848 102.077
    -2 34 -5 944.302 92.1617
    -2 34 -6 104.58 91.7274
    2 34 6 -8.92423 163.322
    -2 34 -6 -68.7508 83.3038
    -2 34 -7 4494.31 220.683
    2 34 7 4934.83 334.335
    -2 34 -7 4672.73 234.945
    -2 34 -8 483.22 118.929
    -2 34 -8 288.462 103.756
    2 34 8 125.468 209.853
    -2 34 -9 1181.13 136.029
    -2 34 -9 1375.49 147.71
    -2 34 -10 554.933 140.452
    -2 34 -10 553.973 128.285
    2 34 11 1015.88 138.939
    -2 34 -11 1054.2 163.114
    -2 34 -11 821.048 146.588
    -2 34 -12 110.638 145.166
    2 34 12 131.073 106.987
    -2 34 -12 -38.7404 131.203
    -2 34 -13 147.589 137.245
    -2 -34 -13 12.279 95.6392
    -2 34 -13 -81.2951 124.687
    -2 34 -14 135.131 125.593
    -2 34 -14 -18.8755 108.541
    -2 35 15 274.171 111.484
    -2 -35 15 146.095 81.0274
    -2 35 14 214.308 131.324
    -2 -35 14 92.3472 86.7114
    -2 35 13 924.457 160.117
    -2 -35 13 956.363 118.287
    -2 -35 12 48.6917 100.88
    -2 35 12 278.961 145.15
    -2 -35 11 2184.05 160.376
    -2 -35 10 249.913 103.115
    -2 -35 9 694.05 110.998
    -2 35 8 -40.7328 189.069
    -2 -35 8 52.6812 84.4151
    -2 -35 7 1476.02 116.314
    -2 35 7 1304.82 194.001
    -2 35 6 95.8564 135.218
    -2 35 6 -20.8048 92.5875
    -2 -35 6 85.3818 74.0869
    -2 -35 5 8596.65 350.65
    -2 35 5 8124.78 380.341
    -2 35 5 7903.8 348.531
    -2 35 5 8383.09 336.628
    2 35 -5 8757.18 460.266
    -2 35 4 6885.99 303.318
    -2 35 4 6139.09 262.408
    -2 -35 4 6507.29 279.853
    -2 35 4 6484.57 260.652
    -2 35 3 2881.47 159.95
    -2 35 3 2504.42 118.002
    -2 35 3 2660.82 123.305
    -2 -35 3 2389.97 223.186
    -2 35 2 6759.55 265.461
    -2 35 2 7209.21 301.784
    -2 35 2 6890.21 274.233
    -2 -35 2 6915.63 378.206
    -2 35 1 19921.9 754.932
    2 35 -1 20510 770.753
    -2 -35 1 20345.3 854.445
    -2 35 1 20517.1 776.993
    -2 35 1 19706.7 746.006
    2 35 -1 19574.7 841.183
    -2 -35 0 314.352 114.92
    -2 35 0 560.937 51.0285
    -2 35 0 416.319 62.1192
    2 35 0 467.495 70.52
    2 35 0 360.371 116.501
    -2 -35 0 436.126 89.4312
    -2 35 0 514.926 74.6822
    -2 35 -1 3945.17 164.147
    -2 35 -1 4056.87 188.878
    -2 35 -1 3840.46 174.677
    2 35 1 3551.33 255.314
    -2 -35 -1 3682.96 248.917
    2 35 1 3880.48 186.271
    2 35 2 844.065 94.8474
    -2 35 -2 866.699 69.8781
    -2 35 -2 895.267 81.6778
    2 35 3 2962.52 176.152
    -2 35 -3 3009.13 143.794
    -2 35 -3 3216.88 157.551
    -2 35 -4 175.793 66.7709
    2 35 4 146.087 106.397
    2 -35 4 163.434 65.1041
    -2 35 -4 247.286 79.5691
    -2 35 -5 823.819 100.048
    -2 35 -5 675.489 86.6495
    2 35 5 598.264 150.111
    2 35 6 754.844 182.741
    -2 35 -6 808.166 95.5939
    -2 35 -6 844.531 109.637
    2 35 7 1669.36 242.951
    -2 35 -7 1793.99 131.294
    -2 35 -7 1930.8 143.583
    2 35 8 314.209 209.221
    -2 35 -8 263.739 114.314
    -2 35 -8 87.6101 100.373
    -2 35 -9 766.553 135.974
    -2 35 -9 609.416 118.632
    -2 35 -10 -2.84594 129.443
    -2 35 -10 21.4695 117.465
    -2 35 -11 121.799 140.389
    -2 35 -11 -32.1246 124.118
    -2 35 -12 98.1448 142.214
    -2 35 -12 -23.1847 124.816
    2 35 12 264.107 107.74
    -2 35 -13 94.0617 122.041
    -2 -35 -13 4.05413 101.263
    -2 35 -13 225.31 138.234
    -2 35 -14 132.498 121.523
    -2 36 15 409.932 113.419
    -2 -36 15 231.976 79.1278
    -2 36 14 317.878 132.367
    -2 -36 14 232.607 92.3611
    -2 36 13 252.71 144.486
    -2 -36 13 93.5238 95.7817
    -2 36 12 188.521 150.904
    -2 -36 12 -46.1817 100.329
    -2 -36 11 261.166 103.826
    -2 -36 10 153.247 96.2029
    -2 -36 9 16.9544 91.9347
    -2 -36 8 4729.35 230.002
    -2 36 8 3955.26 321.641
    -2 -36 7 6.21203 78.7244
    -2 36 7 -14.5877 163.901
    -2 36 6 2943.71 219.332
    -2 -36 6 3229.31 165.846
    -2 36 6 2614.43 167.149
    -2 36 5 1562.2 154.814
    -2 36 5 1403.03 105.088
    -2 -36 5 1469.61 111.971
    -2 -36 4 1994.3 129.554
    -2 36 4 2116.45 110.93
    -2 36 4 1941.12 152.175
    -2 -36 3 126.458 121.571
    -2 36 3 205.302 88.3782
    -2 36 3 208.313 55.927
    -2 -36 3 244.218 72.081
    -2 36 2 3323.4 174.45
    2 36 -2 3481.04 166.52
    -2 -36 2 3071.1 240.827
    -2 36 2 3137.22 145.227
    2 36 -1 2613 139.9
    -2 36 1 2672.42 123.35
    -2 -36 1 2294.22 201.172
    -2 36 1 2411.5 147.054
    2 36 -1 2430.24 198.05
    -2 36 0 3080.74 157.113
    2 36 0 2629.58 209.312
    2 36 0 2824.79 149.796
    -2 -36 0 2932.55 170.152
    -2 36 0 2852.51 137.207
    -2 -36 0 2953.22 217.445
    -2 36 -1 407.211 53.6652
    -2 36 -1 382.222 67.2669
    2 36 1 469.38 79.9106
    -2 36 -1 452.205 76.3074
    2 36 2 1740.65 125.429
    -2 36 -2 1676.86 107.176
    -2 36 -2 1777.75 94.4623
    -2 36 -3 6384.43 264.142
    -2 36 -3 6758.8 278.056
    2 36 3 6434.02 300.496
    -2 36 -4 114.487 80.2207
    2 36 4 129.799 112.233
    -2 36 -4 101.46 63.9474
    2 -36 4 99.3661 67.4037
    -2 36 -5 4529.07 205.722
    2 36 5 4519.67 273.846
    -2 36 -5 4662.42 220.899
    2 36 6 642.416 183.032
    -2 36 -6 797.362 108.582
    -2 36 -6 721.558 92.8105
    2 36 7 165.338 195.891
    -2 36 -7 371.747 95.1509
    -2 36 -7 519.766 107.968
    2 36 8 307.314 214.404
    -2 36 -8 441.943 114.619
    -2 36 -8 213.059 97.8366
    -2 36 -9 1818.27 160.938
    -2 36 -9 1580.97 142.853
    -2 36 -10 99.6176 115.961
    -2 36 -10 128.778 131.928
    -2 36 -11 71.1115 133.891
    -2 36 -11 -17.6494 122.412
    -2 36 -12 103.912 141.661
    -2 36 -12 17.5993 122.353
    2 36 12 250.44 108.337
    -2 36 -13 233.765 136.239
    -2 36 -13 72.3516 114.949
    -2 36 -14 80.8386 118.176
    -2 37 15 515.661 117.446
    -2 -37 15 251.233 81.0122
    -2 37 14 332.994 130.344
    -2 -37 14 413.017 95.9516
    -2 37 13 350.422 143.241
    -2 -37 13 156.849 99.2944
    -2 -37 12 56.4543 102.563
    -2 37 12 492.129 159.736
    -2 -37 11 2.63145 100.589
    -2 -37 10 147.54 100.89
    -2 -37 9 794.204 112.346
    -2 -37 8 4842.58 236.933
    -2 37 8 4240.83 332.453
    -2 37 7 742.304 178.743
    -2 -37 7 902.719 103.862
    -2 37 6 909.372 161.422
    -2 37 6 867.973 114.907
    -2 -37 6 963.137 102.351
    -2 37 5 96.5531 77.6869
    -2 -37 5 101.608 75.5274
    -2 37 5 59.898 112.059
    -2 37 4 12499.2 514.257
    -2 -37 4 12225.4 491.842
    -2 37 4 11998.5 470.186
    -2 37 3 852.001 106.915
    -2 37 3 810.116 70.319
    -2 -37 3 739.206 93.0539
    -2 37 2 4899.23 233.922
    -2 37 2 4824.72 204.711
    2 37 -2 5172.9 226.854
    2 37 -1 3327.93 169.225
    -2 37 1 3393.61 176.924
    -2 37 1 3409.84 151.302
    -2 37 0 2687.99 148.232
    2 37 0 2675.04 143.379
    -2 -37 0 2587.83 160.261
    -2 37 0 2469.65 126.84
    -2 37 -1 4683.56 204.581
    -2 37 -1 4706.31 222.169
    2 37 1 4771.67 220.727
    -2 37 -2 1222 78.5523
    -2 37 -2 1211.29 94.5399
    2 37 2 1237.31 110.793
    -2 37 -3 673.508 85.4112
    -2 37 -3 740.166 69.9185
    2 37 3 744.404 108.596
    -2 37 -4 47.7366 76.896
    -2 37 -4 62.6984 64.5235
    2 -37 4 65.8794 70.0042
    2 37 4 56.0697 117.539
    -2 37 -5 2244.92 143.122
    -2 37 -5 2214.95 127.858
    2 37 5 2252.53 199.098
    2 37 6 2734.54 246.488
    -2 37 -6 3062.49 173.234
    -2 37 -6 2886.08 156.07
    2 37 7 1043.81 224.121
    -2 37 -7 800.729 102.225
    -2 37 -7 896.912 117.81
    2 37 8 162.085 218.71
    -2 37 -8 -59.5191 98.5808
    -2 37 -8 -4.58656 107.79
    -2 37 -9 262.692 125.459
    -2 37 -9 187.433 107.036
    -2 37 -10 888.895 146.858
    -2 37 -10 817.896 128.041
    -2 37 -11 37.8494 115.9
    -2 37 -11 210.437 138.564
    2 37 12 271.075 110.523
    -2 37 -12 64.3223 118.887
    -2 37 -12 143.458 135.905
    -2 37 -13 113.631 128.993
    -2 37 -13 -63.8348 110.647
    -2 38 15 646.346 118.248
    -2 -38 14 325.915 89.8945
    -2 38 14 261.943 129.751
    -2 38 13 836.526 153.325
    -2 -38 13 738.426 110.854
    -2 38 12 751.112 164.181
    -2 -38 12 779.368 115.637
    -2 -38 11 15.8876 98.7868
    -2 -38 10 81.2667 98.1765
    -2 -38 9 82.8083 99.5271
    -2 -38 8 2326.17 156.631
    -2 38 8 1922.7 250.593
    -2 38 7 1520.45 208.834
    -2 -38 7 1656.54 129.028
    -2 38 6 892.572 116.921
    -2 -38 6 824.125 101.728
    -2 38 6 822.562 157.553
    -2 38 5 801.881 93.2308
    -2 -38 5 716.888 97.906
    -2 38 5 714.646 132.189
    -2 38 4 7620.35 302.568
    -2 -38 4 7295.49 324.465
    -2 38 4 7473.29 346.843
    -2 38 3 9098.01 356.319
    -2 -38 3 9033.76 381.44
    -2 38 3 9129.67 394.904
    -2 38 2 81.5822 80.1279
    2 38 -2 177.999 68.7869
    -2 38 2 5.05908 54.2282
    -2 38 1 1138.95 77.7551
    -2 38 1 1092.25 103.523
    2 38 -1 1191.66 96.2387
    -2 38 0 4342.81 211.172
    2 38 0 4376.18 206.166
    -2 38 0 4350.52 189.049
    -2 -38 0 4378.44 224.887
    2 38 1 667.208 90.0671
    -2 38 -1 649.76 86.2302
    -2 38 -1 631.474 74.5266
    -2 38 -2 6.16433 67.4711
    2 38 2 -8.71212 83.1671
    -2 38 -2 24.1981 71.4227
    -2 38 -3 101.74 73.1893
    2 38 3 33.7629 92.7972
    -2 38 -3 106.748 57.1248
    2 38 4 2955.99 206.204
    -2 38 -4 3239.18 166.25
    -2 38 -4 3123.63 150.613
    2 38 5 558.38 156.943
    -2 38 -5 689.09 101.806
    -2 38 -5 600.304 84.1535
    2 38 6 943.545 197.916
    -2 38 -6 1218.78 103.886
    -2 38 -6 1246.12 120.358
    -2 38 -7 -21.6782 88.8494
    2 38 7 45.2186 198.429
    -2 38 -7 -43.8076 99.1672
    2 38 8 332.416 224.867
    -2 38 -8 157.508 110.146
    -2 38 -8 140.224 96.2084
    -2 38 -9 170.601 103.683
    -2 38 -9 366.795 122.912
    -2 38 -10 165.087 110.463
    -2 38 -10 225.799 127.437
    -2 38 -11 600.366 140.678
    -2 38 -11 385.204 118.856
    -2 38 -12 152.399 132.261
    -2 38 -12 9.74232 112.451
    2 38 12 228.365 107.745
    -2 38 -13 -27.9308 121.88
    -2 39 15 344.22 108.623
    -2 -39 14 138.025 86.0259
    -2 39 14 187.017 125.57
    -2 39 13 201.581 138.001
    -2 -39 13 118.609 94.047
    -2 39 12 302.968 150.434
    -2 -39 12 143.157 99.9535
    -2 -39 11 114.455 103.088
    -2 -39 10 58.3593 97.7439
    -2 -39 9 4374.16 232.494
    -2 39 8 1097.75 233.82
    -2 -39 8 1194.48 122.955
    -2 -39 7 1222.11 118.867
    -2 39 7 1211.68 203.563
    -2 39 6 433.447 150.912
    -2 39 6 453.23 111.366
    -2 -39 6 361.958 92.8844
    -2 -39 5 16294.3 638.572
    -2 39 5 15715.7 620.053
    -2 39 5 16421.5 674.686
    -2 39 4 651.634 76.3684
    -2 39 4 631.341 117.568
    -2 -39 4 735.658 96.9905
    -2 39 3 1116.23 79.3019
    -2 -39 3 903.786 104.859
    -2 39 3 986.768 121.027
    2 39 -2 1662.44 113.761
    -2 39 2 1503.3 91.4564
    -2 39 2 1609.86 124.444
    -2 39 1 145.883 56.9394
    2 39 -1 194.451 72.2719
    -2 39 1 200.762 79.3894
    2 39 0 2000.53 127.468
    -2 39 0 1909.66 108.296
    -2 -39 0 1942.85 147.874
    -2 39 0 1998.53 133.098
    -2 39 -1 367.905 81.7426
    -2 39 -1 377.881 69.5287
    2 39 1 328.112 83.5747
    -2 39 -2 3361.48 175.397
    2 39 2 3008.44 178.774
    -2 39 -2 3068.97 155.546
    -2 39 -3 2658.92 144.102
    2 39 3 2563.3 173.736
    2 39 4 3953.21 248.328
    -2 39 -4 4563.43 209.154
    -2 39 -5 4039.36 187.686
    -2 39 -5 4367.56 206.585
    2 39 5 3660.88 258.968
    2 39 6 1162.55 203.015
    -2 39 -6 937.393 96.3544
    -2 39 -6 994.708 115.433
    -2 39 -7 140.669 100.275
    -2 39 -7 134.151 85.7146
    2 39 7 126.45 193.262
    2 39 8 692.17 241.015
    -2 39 -8 793.765 106.438
    -2 39 -8 780.511 122.294
    -2 39 -9 162.809 117.827
    -2 39 -9 80.5691 99.4485
    -2 39 -10 171.285 126.505
    -2 39 -10 122.943 105.206
    -2 39 -11 166.067 127.976
    -2 39 -11 69.8424 108.685
    -2 39 -12 80.0569 128.281
    2 39 12 128.048 102.933
    -2 39 -13 -38.8301 117.527
    -2 40 15 323.857 104.978
    -2 -40 14 252.871 89.0217
    -2 40 14 272.737 126.07
    -2 40 13 289.965 139.464
    -2 -40 13 66.8031 91.0409
    -2 -40 12 53.5659 100.633
    -2 -40 11 74.803 101.494
    -2 -40 10 675.37 116.106
    -2 -40 9 6797.27 316.988
    -2 40 8 897.098 226.748
    -2 -40 8 1110.09 121.366
    -2 40 7 32.058 171.51
    -2 -40 7 -9.32824 88.6133
    -2 40 6 5748.28 330.284
    -2 40 6 5610.91 272.1
    -2 -40 6 6335.71 278.148
    -2 40 5 453.175 139.219
    -2 40 5 654.772 93.5714
    -2 -40 5 663.492 100.887
    -2 40 4 945.764 123.499
    -2 40 4 712.861 79.892
    -2 -40 4 962.475 101.547
    -2 40 3 14013 543.547
    -2 -40 3 14270.1 572.814
    -2 40 3 14784.5 588.182
    -2 40 2 413.171 93.3513
    2 40 -2 502.336 86.0752
    -2 40 2 288.176 59.2008
    -2 40 1 261.298 84.222
    -2 40 1 102.567 58.8705
    2 40 -1 229.131 77.8542
    2 40 0 13240.8 524.674
    -2 40 0 13167.2 529.233
    -2 -40 0 13075.6 539.655
    -2 40 0 12704.5 501.352
    -2 40 -1 1785.96 129.176
    -2 40 -1 1592.98 104.176
    2 40 1 1750.67 127.003
    2 40 2 2032.57 143.56
    -2 40 -2 1880.61 134.286
    -2 40 -2 1923.13 118.636
    2 40 3 603.177 117.804
    -2 40 -3 762.974 89.1513
    2 40 4 50.4494 125.916
    -2 40 -4 163.39 84.51
    2 40 5 106.804 150.853
    -2 40 -5 114.523 90.1777
    2 40 6 1971.17 225.196
    -2 40 -6 2219.71 147.857
    -2 40 -6 2056.46 128.345
    -2 40 -7 86.4605 81.6568
    2 40 7 151.78 199.914
    -2 40 -7 75.1296 98.3176
    -2 40 -8 670.628 121.782
    2 40 8 789.021 234.449
    -2 40 -8 846.989 103.729
    -2 40 -9 607.616 127.021
    -2 40 -9 645.86 107.75
    -2 40 -10 481.699 128.13
    -2 40 -11 5.29301 123.319
    2 40 12 179.445 104
    -2 40 -12 -5.10325 123.324
    -2 40 -13 162.408 116.624
    -2 41 15 133.237 97.94
    -2 41 14 466.204 126.72
    -2 -41 14 547.862 93.5065
    -2 41 13 197.272 139.345
    -2 -41 13 100.306 94.2757
    -2 -41 12 96.4247 100.406
    -2 -41 11 102.269 102.667
    -2 -41 10 113.76 105.613
    -2 -41 9 7688.04 351.62
    -2 41 8 1736.2 260.038
    -2 -41 8 2286.01 158.701
    -2 -41 7 1170.39 119.866
    -2 41 7 1059.48 202.063
    -2 41 6 239.812 155.096
    -2 41 6 462.022 116.125
    -2 -41 6 118.486 91.6459
    -2 41 5 1125.78 150.598
    -2 41 5 1063.03 106.126
    -2 -41 5 1144.6 113.415
    -2 -41 4 3907.07 199.466
    -2 41 4 4102.6 225.692
    -2 41 4 3454.44 169.665
    -2 41 3 1371.76 88.5164
    -2 -41 3 1436.59 122.735
    -2 41 3 1513.89 138.454
    -2 41 2 3075.35 144.043
    -2 41 2 3065.38 181.086
    2 41 -2 3357.7 173.468
    2 41 -1 10164.4 405.999
    -2 41 1 9777.41 412.069
    -2 41 1 9379.78 378.038
    -2 41 0 1551.37 99.6229
    -2 -41 0 1583.52 148.496
    -2 41 0 1701.82 129.872
    2 41 0 1854.28 128.703
    -2 41 -1 7805.43 337.001
    -2 41 -1 7492.11 309.892
    2 41 1 7550.01 334.256
    2 41 2 14798.1 620.949
    -2 41 -2 16225.9 621.14
    -2 41 -2 15124 594.773
    -2 41 -3 232.342 80.9049
    2 41 3 299.924 113.367
    -2 41 -4 618.175 94.243
    2 41 4 669.632 140.515
    -2 41 -5 55.4637 89.0844
    2 41 5 -75.7204 154.788
    2 41 6 2438.03 243.164
    -2 41 -6 2682.21 163.711
    2 41 7 461.705 212.971
    -2 41 -7 471.643 107.51
    2 41 8 446.744 235.696
    -2 41 -8 354.682 113.936
    -2 41 -9 55.2565 115.292
    -2 41 -10 12.5917 119.041
    -2 41 -11 383.84 131.764
    -2 41 -12 175.867 121.414
    2 41 12 249.804 106.394
    -2 41 -13 113.058 110.445
    -2 -42 14 136.26 83.4191
    -2 42 14 45.3005 116.503
    -2 -42 13 310.09 97.7781
    -2 42 13 329.159 140.926
    -2 -42 12 785.301 117.539
    -2 -42 11 -32.3379 101.9
    -2 -42 10 1168.93 132.67
    -2 -42 9 478.371 113.914
    -2 -42 8 160.721 97.5978
    -2 -42 7 2731.82 171.252
    -2 42 7 2554.52 252.857
    -2 42 6 315.541 158.812
    -2 42 6 376.35 116.258
    -2 -42 6 375.031 98.3795
    -2 42 5 -3.92289 123.349
    -2 42 5 191.479 90.0245
    -2 -42 5 68.2964 84.139
    -2 42 4 1731.25 154.531
    -2 42 4 1471.33 103.484
    -2 -42 4 1547.12 127.002
    -2 42 3 2519.78 127.26
    -2 -42 3 2472.39 160.775
    -2 42 3 2654.89 177.495
    -2 42 2 1002.24 76.7724
    2 42 -2 1243.32 107.571
    -2 42 2 1001.43 119.236
    -2 42 1 2035.43 111.495
    -2 42 1 2074.83 145.592
    2 42 -1 2338.63 140.779
    -2 42 0 1643.67 130.702
    -2 42 0 1661.74 100.046
    2 42 0 1622.86 124.675
    -2 42 -1 10925.6 453.669
    2 42 1 10804.5 451.313
    -2 42 -1 10663.2 424.752
    -2 42 -2 1229.18 101.283
    2 42 2 1312.77 128.311
    -2 42 -2 1301.92 122.102
    2 42 3 8383.02 391.124
    -2 42 -3 8824 357.401
    2 42 4 2373.99 195.241
    -2 42 -4 2407.83 144.114
    2 42 5 -116.095 159.499
    -2 42 -5 65.9988 88.4098
    2 42 6 2166.96 237.466
    -2 42 -6 2342.72 153.389
    2 42 7 207.174 206.495
    -2 42 -7 72.0717 100.046
    2 42 8 84.0443 222.262
    -2 42 -8 31.0226 107.673
    -2 42 -9 216.246 113.254
    -2 42 -10 263.911 122.937
    -2 42 -11 597.587 131.681
    2 42 12 325.54 106.374
    -2 42 -12 175.232 118.293
    -2 43 14 75.4064 112.421
    -2 -43 14 67.203 80.1569
    -2 -43 13 68.6446 89.5548
    -2 43 13 243.606 137.078
    -2 -43 12 42.7414 96.6371
    -2 -43 11 175.947 106.262
    -2 -43 10 377.59 111.541
    -2 -43 9 844.42 124.9
    -2 -43 8 1099.77 127.584
    -2 43 7 108.144 180.336
    -2 -43 7 71.1277 94.4903
    -2 43 6 118.867 154.569
    -2 43 6 309.337 117.77
    -2 -43 6 187.936 95.2721
    -2 43 5 -4.03411 132.396
    -2 43 5 294.081 95.922
    -2 -43 5 147.349 92.9596
    -2 43 4 107.413 72.602
    -2 -43 4 63.437 88.1102
    -2 43 4 89.1376 115.846
    -2 43 3 679.913 71.2347
    -2 -43 3 751.665 108.697
    -2 43 3 701.339 118.68
    2 43 -3 691.762 99.9737
    -2 43 2 3525.97 197.778
    -2 43 2 3297.83 151.938
    2 43 -2 3415.21 184.365
    2 43 -1 1115.37 107.609
    -2 43 1 1009.65 80.1851
    -2 43 1 1257.3 117.731
    2 43 0 1532.44 121.873
    -2 43 0 1395.21 124.181
    -2 43 0 1256.27 90.9673
    -2 43 -1 1327.37 123.383
    -2 43 -1 1174.24 91.539
    2 43 1 1234.07 121.468
    -2 43 -2 379.134 77.7965
    -2 43 -2 423.863 99.0844
    2 43 2 449.376 110.943
    2 43 3 275.678 116.731
    -2 43 -3 136.017 77.9403
    -2 43 -3 90.9754 93.4195
    2 43 4 4063.98 253.228
    -2 43 -4 4167.47 201.819
    2 43 5 1529.12 194.548
    -2 43 -5 1766.22 129.914
    2 43 6 371.389 187.235
    -2 43 -6 217.645 97.2694
    2 43 7 173.453 212.873
    -2 43 -7 292.86 104.31
    2 43 8 1538.82 260.905
    -2 43 -8 1621.11 143.537
    -2 43 -9 115.016 112.292
    -2 43 -10 1570.44 148.563
    -2 43 -11 176.947 116.447
    -2 43 -12 150.55 113.423
    2 43 12 192.833 103.588
    -2 -44 14 63.4484 76.3987
    -2 44 14 118.938 113.235
    -2 44 13 112.041 135.358
    -2 -44 13 26.1092 88.2886
    -2 -44 12 125.139 100.563
    -2 -44 11 114.017 105.797
    -2 -44 10 650.991 122.92
    -2 -44 9 193.437 110.641
    -2 -44 8 154.952 103.846
    -2 44 7 290.052 183.248
    -2 -44 7 455.252 106.522
    -2 -44 6 1817.2 144.467
    -2 44 6 2058.53 208.825
    -2 44 5 2627.47 211.405
    -2 -44 5 2732.44 172.214
    -2 44 4 -25.0195 116.419
    -2 44 4 173.364 75.5881
    -2 -44 4 204.036 96.5633
    -2 44 3 356.407 66.5534
    2 44 -3 421.594 95.0667
    -2 44 3 225.001 109.386
    -2 -44 3 424.606 103.177
    -2 44 2 193.019 59.8729
    -2 44 2 169.453 101.459
    2 44 -2 96.9268 86.6932
    -2 44 1 620.444 105.614
    2 44 -1 525.03 92.3975
    -2 44 1 477.567 66.7684
    2 44 0 3006.82 176.074
    -2 44 0 3105.49 144.508
    -2 44 0 2939.99 180.197
    -2 44 -1 4387.28 222.438
    -2 44 -1 4006.85 185.805
    2 44 1 4183.2 220.604
    -2 44 -2 4384.8 225.046
    -2 44 -2 4272.51 194.972
    2 44 2 4101.91 228.317
    2 44 3 4415.1 255.028
    -2 44 -3 4524.4 211.856
    -2 44 -3 4848.67 239.709
    2 44 4 3958.8 261.086
    -2 44 -4 4419.93 207.251
    2 44 5 127.211 163.327
    -2 44 -5 -48.0487 88.1971
    2 44 6 26.5443 180.939
    -2 44 -6 79.9382 91.9148
    2 44 7 1322.68 238.767
    -2 44 -7 1329.88 129.338
    2 44 8 240.983 226.977
    -2 44 -8 166.586 107.919
    -2 44 -9 255.389 113.934
    -2 44 -10 311.462 117.523
    -2 44 -11 425.82 121.223
    2 44 12 237.685 102.427
    -2 44 -12 137.829 107.878
    -2 45 14 137.527 111.002
    -2 45 13 109.635 131.619
    -2 -45 13 42.6196 86.7715
    -2 -45 12 114.053 100.481
    -2 -45 11 241.462 110.895
    -2 -45 10 673.56 123.485
    -2 -45 9 263.652 110.478
    -2 -45 8 562.14 115.199
    -2 45 7 -218.497 192.299
    -2 -45 7 75.5073 98.238
    -2 -45 6 60.1061 96.2436
    -2 45 6 80.6508 162.071
    -2 45 5 314.71 141.613
    -2 -45 5 260.527 98.8488
    -2 45 4 3543.84 224.124
    -2 -45 4 3464.95 199.697
    2 45 -3 85.9275 90.7745
    -2 45 3 66.922 64.0632
    -2 45 3 13.0144 109.531
    -2 -45 3 2.64469 99.0164
    -2 45 2 2952.26 190.416
    -2 45 2 2934.16 138.71
    -2 -45 2 2813.58 190.298
    2 45 -2 3101.15 175.788
    2 45 -1 78.5844 86.8018
    -2 45 1 30.1848 96.8855
    -2 45 1 -35.7996 59.9942
    2 45 0 527.901 99.5114
    -2 45 0 477.693 68.4817
    -2 45 0 466.876 102.864
    2 45 1 303.675 99.6471
    -2 45 -1 189.228 67.3623
    -2 45 -1 200.271 96.6158
    2 45 2 1601.63 146.358
    -2 45 -2 1619.4 108.378
    -2 45 -2 1578.68 138.167
    -2 45 -3 3056.48 161.613
    2 45 3 2891.57 206.155
    -2 45 -3 3400.34 193.325
    -2 45 -4 343.934 86.845
    2 45 4 407.502 147.499
    -2 45 -5 74.4936 87.9989
    2 45 5 13.8838 158.48
    2 45 6 392.786 191.4
    -2 45 -6 461.514 102.373
    2 45 7 456.284 220.037
    -2 45 -7 405.62 106.302
    2 45 8 -39.0941 213.76
    -2 45 -8 89.6314 104.075
    -2 45 -9 78.2253 105.19
    -2 45 -10 6.60807 109.461
    -2 45 -11 224.878 110.384
    2 45 12 325.511 101.591
    -2 45 -12 90.0787 100.117
    -2 46 14 147.381 111.34
    -2 46 13 72.3526 131.25
    -2 -46 13 56.3598 88.8335
    -2 -46 12 546.622 110.103
    -2 -46 11 436.76 114.816
    -2 -46 10 234.189 114.171
    -2 -46 9 616.329 120.22
    -2 -46 8 4464.73 240.748
    -2 -46 7 55.2803 98.4089
    -2 46 7 48.03 192.731
    -2 46 6 2681.68 247.646
    -2 -46 6 3173.28 191.309
    -2 46 5 631.415 157.152
    -2 -46 5 885.835 118.912
    -2 46 4 256.365 130.487
    2 46 -4 196.315 94.23
    -2 -46 4 128.574 102.065
    -2 46 3 624.248 126.351
    2 46 -3 759.208 108.567
    -2 -46 3 665.147 115.899
    -2 46 2 3486.23 215.676
    -2 -46 2 3500.05 217.245
    2 46 -2 3944.32 203.718
    -2 46 1 88.4901 100.753
    -2 46 1 45.5017 60.511
    2 46 -1 106.686 91.2207
    2 46 0 532.367 102.855
    -2 46 0 401.922 68.6958
    -2 46 0 523.766 103.53
    2 46 1 2.70757 96.3217
    -2 46 -1 29.4425 65.2524
    -2 46 -1 5.45689 91.7769
    2 46 2 146.206 109.561
    -2 46 -2 65.9329 73.2779
    -2 46 -2 5.48887 99.1123
    -2 46 -3 1210.78 103.073
    -2 46 -3 1035.03 130.189
    2 46 3 1149.04 156.389
    2 46 4 32.1338 141.102
    -2 46 -4 37.7806 82.3813
    -2 46 -4 2.84517 96.6351
    -2 46 -5 432.321 94.0277
    2 46 5 461.344 172.453
    2 46 6 3699.81 291.135
    -2 46 -6 3665.78 194.225
    2 46 7 250.553 213.066
    -2 46 -7 102.541 95.921
    2 46 8 403.366 228.014
    -2 46 -8 333.126 105.877
    -2 46 -9 75.5879 104.877
    -2 46 -10 69.5811 106.703
    -2 46 -11 129.819 105.321
    -2 46 -12 221.678 101.692
    -2 47 13 341.068 128.301
    -2 -47 13 85.947 86.9307
    -2 -47 12 278.72 103.573
    -2 -47 11 612.265 120.211
    -2 -47 10 2595.51 182.814
    -2 -47 9 35.1254 114.171
    -2 -47 8 1807.94 157.659
    -2 47 7 146.29 196.852
    -2 -47 7 340.058 113.285
    -2 47 6 388.327 175.728
    -2 -47 6 255.526 107.732
    -2 47 5 76.8171 146.261
    -2 -47 5 187.979 103.454
    -2 -47 4 333.549 109.035
    -2 47 4 212.227 129.502
    2 47 -4 331.322 100.879
    -2 47 3 439.36 125.033
    2 47 -3 436.611 98.9532
    -2 -47 3 292.634 113.684
    -2 47 2 1302.61 142.557
    -2 -47 2 1309.49 145.893
    2 47 -2 1336.31 127.953
    -2 47 1 2801.61 184.61
    2 47 -1 2909.33 177.992
    2 47 0 1497.61 135.833
    -2 47 0 1331.65 93.2333
    -2 47 0 1297.71 133.186
    -2 47 -1 1537.17 102.19
    -2 47 -1 1644.74 143.69
    2 47 1 1720.43 145.781
    2 47 2 5063.82 271.26
    -2 47 -2 5427.16 268.168
    -2 47 -2 5118.94 226.564
    -2 47 -3 5044.19 229.376
    2 47 3 5008.83 282.056
    -2 47 -3 5456.67 268.047
    -2 47 -4 3780.09 193.699
    2 47 4 4043.6 261.866
    -2 47 -4 4425.4 228.803
    2 47 5 310.891 177.613
    -2 47 -5 499.641 93.6864
    -2 47 -6 230.349 94.6365
    2 47 6 362.796 197.108
    -2 47 -7 202.424 98.8946
    2 47 7 141.056 210.535
    2 47 8 1160.04 245.44
    -2 47 -8 859.307 117.236
    -2 47 -9 400.593 109.92
    -2 47 -10 90.5668 102.031
    -2 47 -11 468.747 107.842
    -2 48 13 128.406 122.095
    -2 -48 13 117.133 87.4345
    -2 -48 12 857.155 116.272
    -2 -48 11 555.026 116.133
    -2 -48 10 983.078 134.365
    -2 -48 9 214.562 114.615
    -2 -48 8 286.095 117.723
    -2 48 7 210.009 199.945
    -2 -48 7 219.604 112.09
    -2 48 6 2955.3 257.321
    -2 -48 6 3187.13 197.749
    -2 -48 5 443.077 114.285
    -2 48 5 485.098 156.092
    -2 48 4 758.045 149.273
    -2 -48 4 835.014 129.447
    2 48 -4 1140.3 126.491
    2 48 -3 179.252 97.7875
    -2 48 3 231.615 120.534
    -2 -48 3 120.358 110.708
    -2 48 2 665.302 129.151
    -2 -48 2 672.606 136.698
    2 48 -2 740.289 113.861
    2 48 -1 26.7508 94.9265
    -2 48 1 -39.9086 103.906
    -2 48 0 18259.1 724.494
    2 48 0 17351.9 716.985
    2 48 1 247.612 111.381
    -2 48 -1 253.802 68.6401
    -2 48 -1 254.242 107.302
    -2 48 -2 4012.16 186.861
    2 48 2 4035.85 236.504
    -2 48 -2 4262.57 230.498
    -2 48 -3 3990.6 216.643
    -2 48 -3 3326.1 171.672
    2 48 3 3521.11 233.125
    2 48 4 1522.35 188.146
    -2 48 -4 1699.21 119.725
    -2 48 -4 1810.76 152.48
    -2 48 -5 111.2 85.9584
    2 48 5 222.992 174.108
    -2 48 -5 81.8909 105.944
    2 48 6 1783.45 240.769
    -2 48 -6 1725.84 130.555
    -2 48 -7 1.83429 92.579
    2 48 7 211.382 212.022
    2 48 8 418.404 229.662
    -2 48 -8 139.85 100.671
    -2 48 -9 173.425 102.01
    -2 48 -10 942.449 118.085
    -2 48 -11 73.8963 94.399
    -2 49 13 235.457 120.562
    -2 -49 13 155.82 85.7334
    -2 -49 12 94.136 97.0797
    -2 -49 11 164.482 108.187
    -2 -49 10 55.2895 110.107
    -2 -49 9 211.456 116.477
    -2 -49 8 3198.44 208.5
    -2 -49 7 838.967 128.157
    -2 49 6 627.48 190.743
    -2 -49 6 398.262 119.689
    -2 49 5 544.746 168.277
    -2 -49 5 711.445 125.93
    2 49 -5 742.605 117.094
    2 49 -4 3779.18 209.517
    -2 -49 4 3424.04 213.141
    -2 49 4 3545.23 241.611
    2 49 -3 157.293 101.249
    -2 -49 3 163.583 117.556
    -2 49 3 126.429 120.582
    2 49 -2 6205.23 292.653
    -2 -49 2 5749.33 305.1
    -2 49 2 5954.06 308.301
    2 49 -1 588.106 111.894
    -2 49 1 496.198 118.267
    -2 49 0 1608.81 153.373
    2 49 0 1577.9 145.894
    2 49 1 233.176 111.422
    -2 49 -1 226.811 111.207
    -2 49 -2 2704.6 181.587
    2 49 2 2488.16 188.261
    -2 49 -3 2409.66 134.111
    2 49 3 2276.86 193.73
    -2 49 -3 2548.97 177.557
    2 49 4 4219.79 274.647
    -2 49 -4 4082.34 200.381
    -2 49 -4 4772.15 243.78
    2 49 5 64.6932 166.709
    -2 49 -5 83.3811 104.993
    -2 49 -5 74.2754 84.2829
    2 49 6 508.849 203.794
    -2 49 -6 433.901 96.2674
    2 49 7 -37.2659 207.606
    -2 49 -7 61.7372 92.0435
    2 49 8 1125.63 250.916
    -2 49 -8 779.159 111.626
    -2 49 -9 52.2467 98.0736
    -2 49 -10 103.702 96.9548
    -2 -50 12 223.699 97.9434
    -2 -50 11 103.545 106.48
    -2 -50 10 127.886 114.277
    -2 -50 9 230.46 120.393
    -2 -50 8 6830.39 332.284
    -2 -50 7 61.3786 116.38
    -2 50 6 368.687 184.764
    -2 -50 6 256.445 116.361
    -2 -50 5 856.461 132.953
    -2 50 5 759.736 176.815
    2 50 -5 782.049 118.207
    -2 50 4 2681.83 221.832
    2 50 -4 3085.16 188.228
    -2 -50 4 2703.87 195.866
    -2 50 3 169.418 126.254
    -2 -50 3 -42.3606 121.942
    2 50 -3 110.023 100.834
    2 50 -2 1567 141.044
    -2 50 2 1421.11 161.58
    -2 -50 2 1509.84 162.021
    -2 50 1 543.633 123.942
    2 50 -1 636.723 115.663
    -2 50 0 1527.2 148.592
    2 50 0 1360.52 141.564
    2 50 1 216.613 119.046
    -2 50 -1 274.758 113.359
    2 50 2 1263.89 149.671
    -2 50 -2 1144.71 139.712
    -2 50 -3 688.202 122.355
    2 50 3 554.765 144.457
    2 50 4 236.616 154.551
    -2 50 -4 144.828 79.7922
    -2 50 -4 209.749 112.73
    2 50 5 965.171 196.415
    -2 50 -5 912.478 101.141
    -2 50 -5 903.585 130.841
    -2 50 -6 1598.95 126.598
    2 50 6 1737.66 236.2
    -2 50 -6 1917.67 157.727
    2 50 7 222.755 213.749
    -2 50 -7 82.9615 88.0815
    2 50 8 311.318 229.482
    -2 50 -8 170.052 93.9
    -2 50 -9 350.594 99.3624
    -2 -51 12 235.302 100.253
    -2 -51 11 7.87868 102.535
    -2 -51 10 665.514 126.879
    -2 -51 9 1183.74 144.448
    -2 -51 8 682.141 137.445
    -2 -51 7 227.521 119.049
    -2 -51 6 41.0531 115.994
    -2 51 6 -68.87 181.814
    -2 51 5 501.693 173.402
    2 51 -5 540.015 114.151
    -2 -51 5 412.789 127.101
    -2 51 4 3345.18 243.927
    2 51 -4 3712.13 209.969
    -2 -51 4 3248.87 215.671
    2 51 -3 26.7311 101.082
    -2 -51 3 -10.1026 120.023
    -2 51 3 11.9506 122.777
    2 51 -2 85.5509 102.028
    -2 -51 2 81.3794 130.344
    -2 51 2 -112.894 122.753
    -2 51 1 -6.81068 108.916
    2 51 -1 128.059 106.496
    -2 51 0 1025.09 134.613
    2 51 0 1189.58 137.11
    2 51 1 1186.51 145.986
    -2 51 -1 1383.38 144.186
    2 51 2 1403.37 161.785
    -2 51 -2 1533.5 146.086
    2 51 3 1453.89 174.735
    -2 51 -3 1734.64 156.19
    -2 51 -4 159.441 110.614
    2 51 4 85.5791 156.877
    2 51 5 -61.6428 179.177
    -2 51 -5 57.2964 104.885
    2 51 6 761.673 211.727
    -2 51 -6 689.564 124.738
    2 51 7 172.105 216.424
    2 51 8 826.141 239.489
    -2 -52 12 86.3805 93.8292
    -2 -52 11 226.386 107.196
    -2 -52 10 177.689 114.326
    -2 -52 9 229.055 120.705
    -2 -52 8 76.6305 122.216
    -2 -52 7 207.812 123.348
    -2 52 6 609.081 196.439
    -2 -52 6 476.98 129.815
    2 52 -6 670.649 119.741
    2 52 -5 46.0446 102.848
    -2 -52 5 119.531 122.054
    -2 52 5 25.4705 163.163
    2 52 -4 582.923 118.206
    -2 52 4 484.662 155.959
    -2 -52 4 550.677 134.843
    2 52 -3 54.8451 103.987
    -2 -52 3 -24.567 128.161
    -2 52 3 81.4845 129.279
    -2 52 2 7.51627 124.047
    2 52 -2 145.794 109.036
    -2 52 1 2294.9 181.848
    2 52 -1 2303.23 170.842
    -2 52 0 320.172 116.781
    2 52 0 143.095 111.372
    -2 52 -1 462.698 119.864
    2 52 1 426.922 124.913
    2 52 2 360.173 131.653
    -2 52 -2 414.487 116.268
    2 52 3 500.831 149.905
    -2 52 -3 433.932 120.472
    -2 52 -4 645.434 126.507
    2 52 4 706.879 176.691
    -2 52 -5 666.31 124.7
    2 52 5 495.87 187.172
    2 52 6 898.6 220.424
    -2 52 -6 873.151 132.267
    2 52 7 234.427 218.935
    -2 52 -7 47.3498 105.925
    2 52 8 251.873 221.602
    -2 52 -8 145.003 107.782
    -2 -53 12 56.1785 93.1013
    -2 -53 11 174.907 105.145
    -2 -53 10 518.84 120.949
    -2 -53 9 109.47 121.99
    -2 -53 8 247.336 129.339
    -2 -53 7 422.588 129.698
    2 53 -6 -43.8567 105.467
    -2 53 6 -111.197 188.309
    -2 -53 6 -60.248 124.321
    -2 -53 5 136.214 123.355
    2 53 -5 37.4861 107.01
    -2 53 5 115.162 165.73
    -2 53 4 -4.65388 145.219
    -2 -53 4 -93.8003 118.883
    2 53 -4 -6.237 102.686
    -2 53 3 125.798 133.499
    2 53 -3 127.549 107.846
    -2 -53 3 -25.3009 130.525
    2 53 -2 177.996 108.73
    -2 53 2 42.6219 128.946
    -2 53 1 960.436 145.578
    2 53 -1 887.344 131.124
    2 53 0 75.3821 115.719
    -2 53 0 249.669 120.778
    2 53 1 197.796 123.06
    -2 53 -1 139.107 116.803
    -2 53 -2 2336.43 178.319
    2 53 2 2029.29 190.905
    -2 53 -3 273.207 118.765
    2 53 3 240.083 150.019
    2 53 4 1835.52 217.171
    -2 53 -4 2455.28 178.208
    2 53 5 -31.5161 181.544
    -2 53 -5 -19.5892 105.286
    2 53 6 154.871 192.445
    -2 53 -6 102.896 108.09
    2 53 7 -30.4561 207.162
    -2 53 -7 -25.2367 107.437
    2 53 8 454.401 226.092
    -2 53 -8 79.5639 105.902
    -2 53 -9 108.058 105.128
    -2 53 -10 81.1696 98.8434
    -2 -54 11 179.967 103.877
    -2 -54 10 314.257 119.396
    -2 -54 9 706.767 136.552
    -2 -54 8 152.387 130.857
    -2 -54 7 2790.85 202.643
    2 54 -7 2529.28 185.609
    -2 54 6 53.7698 190.908
    2 54 -6 60.0426 109.959
    -2 -54 6 55.1235 125.821
    2 54 -5 897.218 129.113
    -2 54 5 773.111 192.577
    -2 -54 5 783.545 144.046
    -2 54 4 128.745 154.618
    -2 -54 4 338.692 139.584
    2 54 -4 254.289 112.317
    -2 54 3 233.088 139.697
    -2 -54 3 26.0687 135.858
    2 54 -3 294.903 115.055
    2 54 -2 2940.64 196.192
    -2 54 2 2664.26 213.365
    2 54 -1 507.173 125.435
    -2 54 1 493.909 139.145
    -2 54 0 1151.68 148.311
    2 54 0 1165.49 147.173
    -2 54 -1 1391.24 154.94
    2 54 1 1597.58 164.94
    2 54 2 2687.25 211.436
    -2 54 -2 2806.74 196.087
    2 54 3 -59.5408 148.643
    -2 54 -3 121.755 114.174
    -2 54 -4 248.176 118.127
    2 54 4 23.5331 162.468
    2 54 5 63.1418 179.202
    -2 54 -5 29.6112 110.677
    -2 54 -6 543.07 121.639
    2 54 6 323.672 203.17
    2 54 7 77.9479 211.705
    -2 54 -7 21.9948 105.696
    2 54 8 230.411 214.116
    -2 54 -8 239.218 111.89
    -2 54 -9 123.144 103.553
    -2 54 -10 76.2157 97.4729
    -2 -55 11 44.9467 99.2548
    -2 -55 10 51.6317 114.698
    -2 -55 9 651.954 137.811
    -2 -55 8 983.94 150.445
    2 55 -8 1075.82 138.096
    -2 -55 7 498.71 140.962
    2 55 -7 642.395 127.103
    2 55 -6 251.842 113.563
    -2 -55 6 378.063 137.381
    -2 55 6 119.982 191.648
    -2 -55 5 280.061 135.834
    2 55 -5 571.821 123.204
    -2 55 5 189.522 176.643
    -2 55 4 3359.18 266.985
    -2 -55 4 3672.71 245.07
    -2 55 3 1641.86 189.004
    2 55 -3 1808.08 161.739
    2 55 -2 2494.26 184.355
    -2 55 2 2413.14 202.191
    -2 55 1 1445.49 168.172
    2 55 -1 1452.1 154.522
    2 55 0 2158.87 183.073
    -2 55 0 2360.02 189.459
    2 55 1 371.55 134.938
    -2 55 -1 231.085 124.318
    2 55 2 3400.84 237.284
    -2 55 -2 3617.4 224.148
    -2 55 -3 239.888 116.517
    2 55 3 269.836 154.134
    -2 55 -4 40.5877 112.127
    2 55 4 163.336 166.936
    2 55 5 319.547 183.065
    -2 55 -5 211.986 113.916
    2 55 6 120.197 195.082
    -2 55 -6 74.3105 110.3
    2 55 7 131.259 208.644
    -2 55 -7 -18.7968 106.836
    -2 55 -8 869.977 130.259
    2 55 8 755.818 228.187
    -2 55 -9 103.692 101.86
    -2 55 -10 50.9595 94.9663
    -2 56 11 330.315 128.553
    -2 -56 11 310.122 105.529
    -2 -56 10 430.238 122.139
    2 56 -9 211.058 115.654
    -2 -56 9 104.221 122.229
    2 56 -8 345.48 117.31
    -2 -56 8 303.671 131.737
    2 56 -7 495.192 121.438
    -2 -56 7 513.89 144.498
    -2 -56 6 2196.98 190.129
    2 56 -6 2392.92 173.778
    -2 56 6 1766.13 248.841
    2 56 -5 916.683 136.544
    -2 56 5 612.977 194.424
    -2 -56 5 926.95 156.626
    -2 56 4 1296.76 194.418
    -2 -56 4 1367.23 176.753
    2 56 -4 1727.77 156.814
    2 56 -3 207.7 118.569
    -2 56 3 369.13 151.317
    -2 56 2 270.74 140.91
    2 56 -2 174.058 120.811
    2 56 -1 974.264 145.249
    -2 56 1 1005.33 155.892
    2 56 0 2487.38 197.753
    -2 56 0 2719.94 201.522
    -2 56 -1 312.306 125.883
    2 56 1 209.173 132.235
    2 56 2 294.347 143.921
    -2 56 -2 152.491 123.058
    2 56 3 8.78747 149.841
    -2 56 -3 48.6049 115.309
    2 56 4 2246.96 239.781
    -2 56 -4 3193.56 205.244
    2 56 5 217.38 180.956
    -2 56 -5 30.0356 111.824
    -2 56 -6 866.658 131.078
    2 56 6 698.897 219.774
    2 56 7 204.218 213.105
    -2 56 -7 96.214 106.432
    2 56 8 200.926 205.764
    -2 56 -8 88.4279 105.004
    -2 56 -9 137.247 99.7061
    2 57 -11 194.108 108.968
    -2 57 11 224.015 129.144
    -2 -57 10 84.335 110.663
    2 57 -10 192.758 112.665
    2 57 -9 92.8319 109.23
    -2 -57 9 75.6879 121.563
    2 57 -8 924.786 129.86
    -2 -57 8 938.195 150.193
    2 57 -7 942.423 131.161
    -2 -57 7 854.674 152.694
    -2 57 6 -111.032 199.084
    2 57 -6 44.8107 111.094
    -2 -57 6 212.514 140.839
    -2 -57 5 2315.99 197.828
    2 57 -5 2531.59 182.578
    -2 57 5 2140.85 238.747
    2 57 -4 856.586 133.128
    -2 57 4 649.16 177.419
    -2 57 3 584.688 162.114
    2 57 -3 548.641 127.824
    -2 57 2 1243.68 169.723
    2 57 -2 1292.56 150.925
    2 57 -1 942.177 146.677
    -2 57 1 915.838 157.804
    -2 57 0 76.8019 125.539
    2 57 0 65.6158 128.243
    2 57 1 91.7549 131.971
    -2 57 -1 11.088 120.099
    2 57 2 496.002 153.359
    -2 57 -2 532.343 131.164
    2 57 3 17.93 153.277
    -2 57 -3 -10.5314 115.582
    -2 57 -4 280.569 119.63
    2 57 4 195.596 174.744
    2 57 5 229.388 185.381
    -2 57 -5 49.9927 113.87
    2 57 6 169.186 200.292
    -2 57 -6 99.6184 108.924
    -2 57 -7 76.6731 108.946
    2 57 7 120.674 202.913
    -2 57 -8 1385.22 140.167
    2 57 8 977.698 228.809
    -2 57 -9 234.647 102.674
    2 58 -11 -24.7289 98.5628
    -2 58 11 191.167 117.099
    -2 -58 10 35.8574 108.414
    2 58 -10 -70.3072 102.843
    2 58 -9 109.174 109.395
    -2 -58 9 50.1072 123.754
    2 58 -8 290.905 114.8
    -2 -58 8 167.408 131.451
    2 58 -7 220.291 112.229
    -2 -58 7 -57.5179 136.727
    -2 -58 6 967.508 162.268
    2 58 -6 1220.34 142.821
    -2 58 5 831.917 204.254
    2 58 -5 772.765 130.745
    -2 -58 5 490.561 151.361
    -2 58 4 482.045 175.891
    2 58 -4 571.875 127.849
    -2 58 3 1953.95 206.55
    2 58 -3 2065.68 175.46
    2 58 -2 1062.66 149.497
    -2 58 2 1160.29 170.136
    2 58 -1 589.304 139.62
    -2 58 1 513.842 141.836
    -2 58 0 1410.43 164.945
    2 58 0 1126.6 160.991
    -2 58 -1 30.0566 123.658
    2 58 1 167.54 137.608
    2 58 2 214.313 148.89
    -2 58 -2 240.847 126.073
    -2 58 -3 361.638 125.859
    2 58 3 227.834 160.882
    -2 58 -4 123.298 117.119
    2 58 4 113.671 172.665
    2 58 5 117.71 188.21
    -2 58 -5 59.8708 112.303
    2 58 6 -5.6015 191.336
    -2 58 -6 166.153 110.235
    2 58 7 5.63829 205.303
    -2 58 -7 118.21 110.732
    -2 58 -8 141.378 105.733
    -2 58 -9 134.37 100.538
    2 59 -10 141.902 106.596
    -2 -59 10 51.2656 109.469
    2 59 -9 133.348 108.203
    -2 -59 9 152.126 121.386
    2 59 -8 146.552 109.843
    -2 -59 8 -71.1462 127.83
    2 59 -7 -15.5665 105.958
    -2 -59 7 -39.9378 136.751
    -2 -59 6 90.1612 141.076
    2 59 -6 118.103 114.537
    -2 59 5 85.3375 185.022
    2 59 -5 107.218 112.576
    -2 59 4 328.31 176.863
    2 59 -4 366.344 124.784
    -2 59 3 273.169 163.999
    2 59 -3 218.06 123.319
    -2 59 2 3106.02 234.954
    2 59 -2 3309.86 219.139
    2 59 -1 181.138 131.437
    -2 59 1 183.968 141.48
    -2 59 0 620.39 144.889
    2 59 0 472.304 145.67
    -2 59 -1 455.962 134.762
    2 59 1 567.029 150.334
    2 59 2 865.265 169.187
    -2 59 -2 1011.45 147.125
    -2 59 -3 245.429 119.63
    2 59 3 226.044 162.08
    2 59 4 492.743 184.232
    -2 59 -4 818.209 133.89
    2 59 5 258.693 188.261
    -2 59 -5 128.706 115.862
    2 59 6 199.44 199.125
    -2 59 -6 148.625 109.883
    2 59 7 130.761 196.377
    -2 59 -7 89.4381 105.788
    2 59 8 257.851 191.098
    -2 59 -8 165.811 102.446
    2 60 -10 57.7192 100.742
    2 60 -9 78.1004 103.034
    -2 -60 9 134.811 123.097
    -2 -60 8 -114.893 128.268
    2 60 -8 23.9235 106.721
    -2 -60 7 202.394 139.728
    2 60 -7 172.612 108.97
    2 60 -6 1466.44 150.538
    -2 60 5 113.249 185.918
    2 60 -5 71.0886 113.767
    -2 60 4 284.909 175.851
    2 60 -4 133.295 116.043
    -2 60 3 34.1122 158.029
    2 60 -3 150.95 118.011
    2 60 -2 658.048 136.836
    -2 60 2 694.952 163.652
    -2 60 1 339.23 145.398
    2 60 -1 373.911 135.602
    2 60 0 1489.57 172.486
    -2 60 0 1800.53 178.947
    2 60 1 169.161 141.238
    -2 60 -1 145.775 127.716
    -2 60 -2 184.598 120.379
    2 60 2 246.136 151.688
    2 60 3 111.701 156.937
    -2 60 -3 121.467 120.413
    2 60 4 -215.053 175.347
    -2 60 -4 137.034 114.832
    -2 60 -5 81.8381 113.184
    2 60 5 99.9546 178.456
    2 60 6 248.032 197.988
    -2 60 -6 83.9 108.9
    2 60 7 201.225 196.456
    -2 -61 9 120.007 120.883
    2 61 -9 210.414 104.379
    2 61 -8 468.494 115.847
    -2 -61 8 244.481 135.52
    2 61 -7 97.0965 107.258
    2 61 -6 362.243 115.54
    -2 61 5 250.583 188.203
    2 61 -5 293.003 118.786
    -2 61 4 1440.84 208.943
    2 61 -4 1756.21 162.401
    -2 61 3 19.6629 156.338
    2 61 -3 -20.57 119.269
    2 61 -2 63.9925 123.856
    -2 61 2 31.784 146.543
    -2 61 1 1016.19 166.609
    2 61 -1 802.318 155.4
    -2 61 0 105.769 134.204
    2 61 0 127.621 135.134
    2 61 1 218.213 144.522
    -2 61 -1 62.1683 125.006
    2 61 2 95.979 149.382
    -2 61 -2 -52.0982 122.969
    -2 61 -3 135.542 121.266
    2 61 3 173.329 167.568
    -2 61 -4 320.505 121.982
    2 61 4 140.101 178.926
    2 61 5 595.82 197.674
    -2 61 -5 573.193 121.795
    2 61 6 -26.4399 188.702
    -2 61 -6 27.3969 107.344
    -2 61 -7 247.36 108.476
    2 61 7 158.637 198.723
    -2 61 -8 195.268 99.8351
    2 62 -9 192.748 105.072
    2 62 -8 180.164 104.758
    2 62 -7 110.084 107.685
    2 62 -6 85.8532 106.717
    -2 62 5 519.724 195.559
    2 62 -5 612.135 124.599
    -2 62 4 1641.94 219.739
    2 62 -4 2078.84 171.356
    -2 62 3 667.471 174.789
    2 62 -3 498.433 134.262
    -2 62 2 293.394 152.443
    2 62 -2 312.377 134.718
    2 62 -1 1463.82 170.608
    -2 62 1 1512.31 179.806
    -2 62 0 1028.27 160.919
    2 62 0 1195.22 165.519
    2 62 1 757.183 162.844
    -2 62 -1 695.488 150.753
    -2 62 -2 178.447 124.617
    2 62 2 188.887 157.092
    2 62 3 150.341 166.44
    -2 62 -3 70.927 115.107
    -2 62 -4 340.74 120.564
    2 62 4 179.26 179.326
    2 62 5 165.604 192.464
    -2 62 -5 115.099 111.545
    -2 62 -6 95.7169 107.501
    2 62 6 232.761 194.223
    -2 62 -7 1177.26 131.45
    2 62 7 778.122 214.001
    2 63 -9 115.403 97.2154
    2 63 -8 188.799 101.74
    2 63 -7 506.404 116.504
    2 63 -6 150.909 110.545
    -2 63 5 519.494 195.443
    2 63 -5 735.849 131.065
    2 63 -4 331.271 121.308
    -2 63 4 339.782 177.628
    -2 63 3 29.8089 161.078
    2 63 -3 92.1513 121.971
    2 63 -2 2198.96 189.595
    -2 63 2 2105.79 210.609
    -2 63 1 73.7461 138.563
    2 63 -1 149.78 136.39
    2 63 0 90.5148 131.467
    -2 63 0 33.0843 135.188
    -2 63 -1 835.205 149.268
    2 63 1 853.183 164.115
    -2 63 -2 3.70059 121.133
    2 63 2 44.0227 153.851
    -2 63 -3 337.985 124.354
    2 63 3 112.595 168.407
    2 63 4 409.983 183.088
    -2 63 -4 287.167 117.072
    2 63 5 20.3769 181.002
    -2 63 -5 37.5873 106.534
    -2 63 -6 102.108 104.284
    2 63 6 231.187 189.566
    2 64 -8 106.897 99.2097
    2 64 -7 168.795 102.854
    2 64 -6 1027.31 130.62
    -2 64 5 -85.138 180.619
    2 64 -5 275.449 117.955
    -2 64 4 317.956 176.294
    2 64 -4 261.29 117.4
    -2 64 3 -14.936 161.668
    2 64 -3 135.854 121.46
    2 64 -2 345.044 134.152
    -2 64 2 360.198 161.59
    2 64 -1 704.581 148.114
    -2 64 1 434.43 153.674
    2 64 0 613.14 149.104
    -2 64 0 359.136 147.381
    2 64 1 170.875 149.467
    -2 64 -1 -50.5748 129.03
    -2 64 -2 36.9568 123.27
    2 64 2 26.3614 151.955
    2 64 3 1328.97 203.224
    -2 64 -3 1660.64 163.531
    -2 64 -4 72.1844 114.403
    2 64 4 77.9573 174.321
    2 64 5 154.424 183.179
    -2 64 -5 168.869 111.814
    2 64 6 145.608 183.557
    -2 64 -6 90.7699 104.746
    2 65 -8 164.189 96.1682
    2 65 -7 139.055 101.327
    2 65 -6 115.053 106.963
    -2 65 5 -11.2414 182.667
    2 65 -5 154.294 109.629
    2 65 -4 22.287 114.552
    -2 65 4 168.492 177.618
    2 65 -3 130.669 122.307
    -2 65 3 153.969 163.134
    2 65 -2 394.061 135.591
    -2 65 2 295.791 157.93
    -2 65 1 869.632 165.828
    2 65 -1 954.392 155.363
    -2 65 0 143.741 136.558
    2 65 0 86.0597 137.566
    2 65 1 4.13627 141.163
    -2 65 -1 85.6379 127.148
    -2 65 -2 311.132 132.595
    2 65 2 506.489 165.704
    -2 65 -3 134.272 121.126
    2 65 3 276.617 171.44
    2 65 4 109.934 175.873
    -2 65 -4 -54.6968 113.456
    2 65 5 862.155 198.151
    -2 65 -5 828.006 128.18
    -2 65 -6 343.178 109.569
    2 66 -7 76.3291 96.4915
    2 66 -6 296.06 107.776
    -2 66 5 88.7042 183.8
    2 66 -5 156.15 108.148
    -2 66 4 297.317 177.827
    2 66 -4 279.684 118.803
    2 66 -3 202.098 119.453
    -2 66 3 256.487 162.368
    2 66 -2 125.701 125.41
    -2 66 2 181.153 156.659
    2 66 -1 986.78 153.851
    -2 66 1 1003.4 170.279
    -2 66 0 301.067 140.12
    2 66 0 301.032 143.186
    2 66 1 110.438 148.583
    -2 66 -1 192.148 131.888
    -2 66 -2 550.966 135.835
    2 66 2 313.875 164.952
    -2 66 -3 657.595 133.176
    2 66 3 562.196 180.211
    -2 66 -4 452.26 121.221
    2 66 4 340.42 176.889
    2 66 5 350.609 186.111
    -2 66 -5 139.291 106.947
    2 67 -6 196.546 104.385
    2 67 -5 65.6555 105.002
    -2 67 4 -41.1479 171.686
    2 67 -4 94.2287 112.186
    2 67 -3 398.324 126.057
    -2 67 3 453.641 173.339
    2 67 -2 86.2095 122.843
    -2 67 2 9.16203 149.742
    2 67 -1 258.884 135.906
    -2 67 1 197.608 145.546
    2 67 0 23.1524 134.523
    -2 67 0 268.947 136.156
    -2 67 -1 827.37 152.773
    2 67 1 967.613 174.788
    -2 67 -2 427.105 132.04
    2 67 2 509.602 170.349
    -2 67 -3 129.592 120.418
    2 67 3 124.184 161.347
    2 67 4 230.873 172.222
    -2 67 -5 72.7845 103.638
    2 68 -5 121.668 105.338
    -2 68 4 186.984 175.065
    2 68 -4 382.927 117.155
    -2 68 3 346.078 166.118
    2 68 -3 374.503 122.382
    2 68 -2 110.794 123.066
    -2 68 2 185.058 155.05
    -2 68 1 384.542 149.956
    2 68 -1 278.066 131.714
    2 68 0 325.621 142.666
    -2 68 0 393.485 140.777
    2 68 1 31.9446 143.834
    -2 68 -1 100.672 127.782
    2 68 2 597.974 166.317
    -2 68 -2 626.133 139.262
    -2 68 -3 200.015 118.417
    2 68 3 60.3357 159.869
    -2 68 -4 23.6848 104.136
    2 69 -5 980.63 126.539
    2 69 -4 65.7177 106.933
    -2 69 4 98.6426 168.902
    2 69 -3 146.942 116.87
    -2 69 3 216.199 166.689
    2 69 -2 242.888 125.121
    -2 69 2 190.293 151.544
    -2 69 1 215.996 148.329
    2 69 -1 277.236 130.848
    2 69 0 107.517 135.125
    -2 69 0 120.589 135.571
    2 69 1 163.22 144.563
    -2 69 -1 279.816 130.268
    2 69 2 105.554 149.734
    -2 69 -2 -13.6034 119.928
    -2 69 -3 84.8959 113.423
    -2 70 4 100.558 167.388
    2 70 -3 133.353 111.942
    -2 70 3 196.631 164.386
    -2 70 2 259.205 154.497
    2 70 -2 136.027 118.271
    -2 70 1 490.947 147.812
    2 70 -1 558 137.904
    -2 70 0 526.145 142.081
    2 70 0 171.981 134.624
    -2 70 -1 106.82 125.079
    2 70 1 262.258 146.443
    -2 70 -2 68.9546 117.78
    -2 70 -3 230.365 114.161
    -2 71 3 225.891 162.711
    -2 71 2 165.456 149.438
    -2 71 1 633.012 155.971
    -2 71 0 318.711 138.125
    -2 71 -1 644.991 137.388
    -3 0 18 167.504 84.1641
    3 0 -18 232.627 108.813
    3 0 -17 304.285 130.536
    3 0 -16 742.096 160.917
    3 0 -15 403.323 158.066
    3 0 -14 1337.45 202.317
    -3 0 13 -56.292 112.835
    3 0 -13 -140.327 163.738
    -3 0 12 1784.74 147.633
    3 0 -12 471.13 187.082
    -3 0 11 1162.59 127.133
    3 0 -11 162.193 151.04
    3 0 -10 28966.5 1200.05
    3 0 -9 -62.807 123.374
    -3 0 8 12122.8 458.159
    3 0 -8 10788.6 597.605
    -3 0 8 10363.2 481.896
    -3 0 7 -26.67 61.5108
    3 0 -7 62.2591 147.628
    -3 0 6 186701 6725.54
    -3 0 6 181843 6727.97
    3 0 -6 169933 6836.41
    -3 0 6 179928 6731.38
    -3 0 5 365.806 64.8613
    -3 0 5 -47.5514 52.1773
    3 0 -5 91.2545 104.901
    -3 0 5 412.152 53.0021
    3 0 -4 58913 2287.02
    -3 0 4 59434.3 2214.53
    -3 0 4 61110.9 2216.93
    -3 0 4 59510.5 2213.58
    -3 0 3 54.6993 33.4785
    -3 0 3 -36.9679 31.563
    -3 0 3 149.569 32.6844
    -3 0 3 -38.7707 110.603
    -3 0 2 25697 973.81
    -3 0 2 28465.8 1035.09
    -3 0 2 26310.9 972.257
    -3 0 1 23.4083 37.0863
    3 0 -1 28.0687 53.395
    -3 0 1 56.4911 31.6816
    -3 0 1 28.5581 58.5557
    -3 0 0 273.366 46.1166
    -3 0 0 219.011 38.2762
    -3 0 -1 53.6576 63.3311
    3 0 1 7.24264 72.7872
    -3 0 -1 15.8328 34.2443
    -3 0 -1 13.2756 40.3949
    -3 0 -2 44897.2 1745.07
    -3 0 -2 45668 1924.24
    -3 0 -2 45886.6 1679.59
    -3 0 -2 44720.4 1677.52
    -3 0 -3 38.9455 50.178
    -3 0 -3 14.2729 229.615
    -3 0 -3 103.898 86.2676
    -3 0 -4 5770.19 327.775
    -3 0 -4 5923.45 235.653
    -3 0 -4 5765.58 240.328
    -3 0 -4 6020.89 509.072
    -3 0 -5 524.99 298.676
    -3 0 -5 439.549 62.8365
    -3 0 -5 445.707 75.7615
    -3 0 -5 390.044 141.013
    -3 0 -6 4816.3 229.294
    -3 0 -6 4439.36 340.831
    -3 0 -7 -21.9591 63.6247
    -3 0 -7 14.0554 85.3098
    -3 0 -8 974.689 105.21
    -3 0 -8 887.439 117.792
    -3 0 -9 -63.3955 82.1276
    -3 0 -9 74.491 111.829
    -3 0 -10 6591.9 307.295
    -3 0 -10 5920.57 300.845
    -3 0 -11 251.883 92.2702
    -3 0 -11 104.809 124.853
    -3 0 -12 890.083 108.37
    -3 0 -12 416.479 120.564
    -3 0 -13 189.32 104.342
    -3 0 -14 199.864 95.4472
    -3 0 -15 31.1189 81.1388
    3 1 -18 128.806 104.546
    -3 -1 18 -15.8637 81.401
    3 -1 -18 132.783 104.795
    3 1 -17 468.871 134.667
    3 -1 -17 649.645 142.098
    3 1 -16 521.69 152.004
    3 -1 -15 581.777 164.072
    3 1 -15 490.628 162.853
    3 1 -14 637.325 184.925
    3 -1 -14 219.41 186.105
    3 1 -13 188.875 153.396
    -3 1 13 191.841 114.32
    3 -1 -13 207.961 166.255
    3 -1 -12 4436.73 307.685
    -3 1 12 3597.07 212.4
    -3 -1 12 3644.58 212.665
    3 1 -12 4346.31 302.132
    3 1 -11 3889.23 270.677
    -3 -1 11 3181.15 190.39
    -3 1 11 3127.72 190.341
    3 -1 -11 3866.04 277.636
    3 -1 -10 6796.6 400.035
    3 1 -10 6556.05 382.416
    3 1 -9 641.536 135.633
    3 -1 -9 694.878 144.986
    -3 1 8 769.094 93.0404
    -3 -1 8 882.519 98.1149
    3 -1 -8 1153.44 211.52
    3 1 -8 1151.46 229.714
    3 1 -8 1238.48 146.478
    -3 1 7 2284.94 131.558
    -3 -1 7 2267.39 130.375
    3 1 -7 2302.51 243.529
    -3 1 7 2663.44 162.272
    -3 -1 7 2726.31 166.207
    3 -1 -7 2205.88 240.447
    -3 -1 6 131503 4897.87
    -3 1 6 132121 4893.18
    3 1 -6 131657 5014.25
    -3 1 6 130928 4890.43
    -3 -1 6 136109 4891.78
    -3 -1 6 134050 4893.24
    -3 1 6 130734 4896.75
    3 -1 -6 126794 5004.64
    -3 -1 5 2438.83 127.662
    -3 -1 5 3005.1 126.417
    -3 -1 5 2830.83 135.177
    -3 1 5 3224.26 126.658
    -3 1 5 2871.71 132.231
    3 -1 -5 2457.09 202.759
    3 1 -5 2351.33 202.273
    -3 1 5 2469.66 127.597
    -3 1 4 6103.08 228.297
    -3 -1 4 4860.74 228.906
    -3 -1 4 6780.37 229.005
    -3 1 4 4989.21 229.222
    -3 1 4 5946.6 228.76
    -3 -1 4 6597.79 231.339
    3 -1 -4 4522.12 287.365
    3 1 -4 4651.83 285.432
    -3 -1 3 4922.62 312.304
    -3 1 3 5681.1 222.344
    -3 1 3 5674.5 221.726
    -3 -1 3 5872.02 221.669
    -3 -1 3 5872.52 222.833
    -3 1 3 5791.76 223.054
    -3 1 3 5341.38 311.863
    -3 -1 3 5508.4 222.014
    -3 1 2 2709.67 112.383
    -3 -1 2 2785.41 111.319
    -3 1 2 2445.55 108.544
    -3 -1 2 2673.32 108.406
    -3 1 2 1904.38 156.44
    -3 -1 2 1882.5 153.864
    -3 1 1 16770.8 638.335
    -3 -1 1 15732.9 591.161
    -3 1 1 15718.4 592.218
    3 -1 -1 15951.2 640.017
    -3 -1 1 16260.7 627.491
    3 1 -1 15762.7 627.797
    -3 1 1 15882.3 594.204
    -3 -1 1 15667.5 593.441
    -3 1 0 60463.7 2243.99
    -3 -1 0 60392.2 2243.46
    -3 1 0 59722.2 2242.23
    3 1 0 65684.5 2288.7
    -3 -1 0 60656 2241.43
    3 -1 0 63856.8 2297.65
    -3 1 -1 8329.84 323.42
    -3 1 -1 8803.21 503.309
    3 -1 1 8763.02 393.223
    -3 -1 -1 8356.2 322.873
    -3 1 -1 8340.9 321.656
    -3 -1 -1 8257.49 320.346
    -3 -1 -1 8446.96 369.001
    -3 1 -1 8693.67 378.156
    -3 -1 -2 69.0356 46.0909
    -3 1 -2 24.3827 195.555
    -3 -1 -2 91.9324 40.4066
    -3 1 -2 132.429 46.7587
    -3 1 -2 108.856 85.0874
    -3 -1 -2 74.1592 76.5363
    -3 1 -2 122.158 51.4157
    -3 1 -3 847.921 269.968
    -3 -1 -3 742.454 113.873
    -3 -1 -3 998.141 260.958
    -3 -1 -3 885.604 67.0736
    -3 1 -3 925.243 69.3588
    -3 1 -3 840.686 120.158
    -3 1 -4 6911.91 276.897
    -3 1 -4 6647.93 551.963
    -3 -1 -4 6830.19 369.316
    -3 -1 -4 7194.64 280.19
    -3 -1 -4 7083 282.795
    -3 1 -4 7061.3 283.505
    -3 -1 -4 6637.04 543.195
    -3 1 -4 6715.79 369.616
    -3 1 -5 37034.5 1590.34
    -3 -1 -5 40090.3 1476.17
    -3 1 -5 39726.9 1477.4
    -3 1 -5 37193.8 1811.41
    -3 -1 -5 39788.8 1482.09
    -3 1 -5 39391.1 1479.13
    -3 -1 -5 37195.2 1590.35
    -3 1 -6 18762.5 885.421
    -3 -1 -6 19554.1 750.247
    -3 1 -6 19958.4 751.346
    -3 -1 -6 17941.2 882.099
    -3 -1 -6 20015.2 762.148
    -3 1 -6 19272.9 756.172
    -3 -1 -7 1395.66 111.353
    -3 -1 -7 1454.83 115.341
    -3 1 -7 1463.15 117.504
    -3 1 -7 1622.11 110.604
    -3 1 -8 910.839 118.874
    -3 -1 -8 1007.43 107.772
    -3 -1 -8 895.412 116.822
    -3 1 -8 1250.32 110.477
    -3 -1 -9 203.305 113.543
    -3 1 -9 184.245 85.9777
    -3 -1 -9 239.329 91.719
    -3 1 -9 104.305 115.793
    -3 -1 -10 1110.22 150.723
    -3 -1 -10 1608.68 141.28
    -3 1 -10 1303.12 154.288
    -3 -1 -11 477.759 97.1791
    -3 1 -11 470.941 98.3305
    -3 -1 -11 258.379 123.683
    -3 1 -11 265.62 125.353
    -3 -1 -12 1142.05 138.205
    -3 -1 -12 1310.23 121.054
    -3 1 -12 1189.19 139.163
    -3 -1 -13 590.741 112.281
    -3 1 -13 540.756 113.13
    -3 -1 -14 199.278 95.1332
    -3 1 -14 162.813 96.1407
    -3 -1 -15 64.6783 83.5512
    -3 1 -15 100.193 81.8522
    -3 -2 18 27.5312 82.8105
    3 -2 -18 252.141 106.617
    3 2 -17 771.714 148.821
    3 -2 -16 1064.12 170.17
    3 2 -16 955.109 167.592
    3 -2 -15 68.787 151.463
    3 2 -15 165.824 146.264
    3 -2 -14 1367.32 213.323
    3 2 -14 1364.47 203.343
    3 2 -13 258.259 151.259
    -3 2 13 475.191 121.688
    3 -2 -13 290.231 177.393
    -3 2 12 1371.76 143.15
    3 2 -12 852.048 183.149
    3 -2 -12 1160.99 210.247
    -3 -2 12 894.323 131.546
    -3 2 11 684.222 111.282
    -3 -2 11 484.064 107.672
    3 2 -11 386.021 159.431
    3 -2 -11 383.851 194.039
    3 2 -10 477.671 151.02
    3 -2 -10 633.084 177.666
    3 2 -9 519.957 131.621
    -3 2 8 2623.91 144.009
    -3 2 8 3088.94 203.189
    3 2 -8 2668.19 192.954
    3 2 -8 2160.63 260.86
    3 -2 -8 2116.21 262.723
    -3 2 7 8197.55 325.724
    -3 -2 7 8156.87 324.63
    3 2 -7 7596.17 468.11
    -3 2 7 7379.81 335.853
    -3 -2 7 7865.81 344.023
    3 2 -7 8436.31 373.113
    3 -2 -7 7699 446.852
    3 2 -7 7147.08 448.759
    -3 2 6 33504.6 1312.68
    -3 -2 6 35611.2 1313.21
    -3 -2 6 36309.6 1314.19
    -3 2 6 34181.6 1311.04
    3 2 -6 35893.1 1439.81
    -3 -2 6 35624 1320.28
    3 2 -6 37561.1 1349.69
    3 2 -6 34098.3 1431.57
    3 -2 -6 34678.5 1430.94
    -3 2 6 34495.5 1317.3
    3 2 -5 7418.98 390.631
    3 -2 -5 6824.89 382.663
    -3 -2 5 7365.34 302.15
    -3 2 5 7568.97 302.78
    -3 2 5 7965.29 298.963
    -3 -2 5 7894.1 299.772
    3 2 -5 7329.45 322.747
    -3 2 5 7707.49 302.884
    -3 -2 5 7608.55 306.249
    -3 2 4 20741.4 975.511
    -3 2 4 22231.8 840.414
    -3 -2 4 22777.5 839.892
    -3 -2 4 22294.3 836.641
    3 2 -4 22777.2 908.406
    -3 2 4 21945.6 837.173
    -3 2 4 21914.8 837.67
    3 2 -4 23492.7 853.883
    3 -2 -4 22174.5 914.203
    -3 -2 4 23212 838.564
    -3 2 3 270.869 39.2861
    -3 -2 3 177.212 36.2698
    -3 2 3 159.636 34.5288
    -3 2 3 293.016 37.3221
    -3 2 3 218.154 106.816
    -3 -2 2 34185 1263.14
    -3 2 2 34135.5 1262.87
    -3 -2 2 33583.6 1261.19
    -3 2 2 34571.3 1264.61
    -3 -2 2 33419.9 1319.74
    -3 2 2 34204.5 1323.71
    3 -2 -2 34364.3 1323.92
    -3 -2 1 3497.99 142.996
    -3 2 1 3637.68 146.061
    -3 -2 1 3594.48 146.907
    3 2 -1 3611.25 173.396
    3 -2 -1 3613.94 195.369
    -3 -2 1 3691.4 173.96
    -3 2 1 3627.88 147.996
    3 2 0 2992.33 146.866
    -3 2 0 2321.02 109.311
    3 -2 0 3246.62 168.506
    -3 2 0 2495.17 106.805
    -3 -2 0 2425.78 104.141
    -3 -2 0 2233.19 107.257
    -3 2 0 2980.82 246.4
    -3 2 -1 16029.1 648.592
    -3 2 -1 16636.1 785.782
    -3 2 -1 15611.9 585.645
    -3 -2 -1 15167.6 583.241
    -3 2 -1 15721 587.122
    -3 -2 -1 15683.8 628.406
    -3 -2 -1 15473.8 585.778
    3 -2 1 16541.1 661.454
    -3 2 -2 1108.96 249.137
    -3 -2 -2 964.348 107.878
    -3 -2 -2 1106.82 70.3791
    -3 -2 -2 1070.39 64.1851
    -3 2 -2 1182.09 68.2493
    -3 2 -2 1156.48 71.1958
    -3 2 -2 1108.85 124.814
    -3 2 -3 209.525 245.895
    -3 2 -3 106.294 52.6063
    -3 -2 -3 211.278 89.9135
    -3 -2 -3 155.6 51.2157
    -3 2 -3 105.945 91.8859
    -3 2 -4 745.789 292.108
    -3 -2 -4 795.472 60.1905
    -3 2 -4 935.915 55.802
    -3 2 -4 1060.52 146.237
    -3 -2 -4 813.631 71.6199
    -3 2 -4 851.233 74.889
    -3 -2 -4 815.121 130.589
    -3 2 -5 814.698 69.2655
    -3 -2 -5 543.839 148.245
    -3 2 -5 883.456 168.381
    -3 -2 -5 445.637 65.2741
    -3 -2 -5 652.489 76.285
    -3 2 -5 819.724 81.2977
    -3 2 -5 612.253 282.667
    -3 -2 -6 6397.32 284.052
[truncated: 1,398,132 more chars]
